# Supplementary material for: A new crystal phase of N,N,N′,N′-tetra­phenyl-1,1′-biphenyl-4,4′-diamine
Source: Acta Crystallogr Sect E Struct Rep Online. 2009 May 7;65(Pt 6):o1224. doi: 10.1107/S1600536809016389 (PMC2969720; doi:10.1107/S1600536809016389)
Supplement: Supplementary file 1 [file e-65-o1224-sup1.cif]

##############################################################################
###                                                                        ###
###        Electronic paper (Acta Crystallographica Section E)             ###
###                                                                        ###
##############################################################################
#                                                                            #
# This CIF contains the data in a paper accepted for publication in Acta     #
# Crystallographica Section E. It conforms to the requirements of Notes      #
# for Authors for Section E, and has been peer reviewed under the auspices   #
# of the IUCr Commission on Journals.                                        #
#                                                                            #
# Full details of the Crystallographic Information File format               #
# are given in the paper "The Crystallographic Information File (CIF):       #
# a New Standard Archive File for Crystallography" by S. R. Hall, F. H.      #
# Allen and I. D. Brown [Acta Cryst. (1991), A47, 655-685].                  #
#                                                                            #
# The current version of the core CIF dictionary is obtainable from          #
# ftp://ftp.iucr.org/pub/cif_core.dic. The current version number is 2.4.    #
#                                                                            #
# Software is freely available for graphical display of the structure(s) in  #
# this CIF.  For information consult the CIF home page http://www.iucr.org/  #
# cif/home.html                                                              #
#                                                                            #
# This file may be used for bona fide research purposes within the           #
# scientific community so long as proper attribution is given to the journal # 
# article from which it was obtained.                                        #
#                                                                            #
##############################################################################
                                             
data_global
_audit_creation_method     'by CrystalStructure 3.8'
_journal_date_recd_electronic     2009-03-10
_journal_date_accepted     2009-05-01
_journal_name_full     'Acta Crystallographica, Section E'
_journal_year     2009
_journal_volume     65
_journal_issue      6
_journal_page_first     o1224
_journal_page_last     o1224
_journal_paper_category     QO
_journal_coeditor_code     BQ2132
_publ_contact_author_name     'Toyonari Sugimoto'
_publ_contact_author_address
;
Department of Chemistry, Graduate School of Science,
Osaka Prefecture University, Sakai, Osaka 599-8570, Japan
;
_publ_contact_author_email     'toyonari@c.s.osakafu-u.ac.jp'
_publ_contact_author_fax     '+81-072-252-4175'
_publ_contact_author_phone     '+81-072-252-4175'
_publ_section_title
;
A new crystal phase of
<i>N</i>,<i>N</i>,<i>N</i>',<i>N</i>'-tetraphenyl-1,1'-biphenyl-4,4'-diamine
;
loop_
    _publ_author_name
    _publ_author_address
    'Shao, Xiangfeng'
;
Department of Chemistry, Graduate School of Science,
Osaka Prefecture University, Sakai, Osaka 599-8570, Japan
;
    'Asahi, Kenshiro'
;
Department of Chemistry, Graduate School of Science,
Osaka Prefecture University, Sakai, Osaka 599-8570, Japan
;
    'Yamauchi, Takayoshi'
;
Department of Chemistry, Graduate School of Science,
Osaka Prefecture University, Sakai, Osaka 599-8570, Japan
;
    'Sugimoto, Toyonari'
;
Department of Chemistry, Graduate School of Science,
Osaka Prefecture University, Sakai, Osaka 599-8570, Japan
;
    'Shiro, Motoo'
;
Rigaku Co., Akishima, Tokyo 196-8666, Japan
;
data_I
_chemical_name_systematic
;
<i>N</i>,<i>N</i>,<i>N</i>',<i>N</i>'-tetraphenyl-1,1'-biphenyl-4,4'-diamine
;
_chemical_formula_moiety     'C36 H28 N2'
_chemical_formula_sum     'C36 H28 N2'
_chemical_formula_iupac     'C36 H28 N2'
_chemical_formula_weight     488.63
_chemical_melting_point     400
_symmetry_cell_setting     monoclinic
_symmetry_space_group_name_H-M     'P 21/n'
_symmetry_space_group_name_Hall     '-P 2yn'
loop_
    _symmetry_equiv_pos_site_id
    _symmetry_equiv_pos_as_xyz
    1 '+X,+Y,+Z'
    2 '1/2-X,1/2+Y,1/2-Z'
    3 '-X,-Y,-Z'
    4 '1/2+X,1/2-Y,1/2+Z'
_cell_length_a     9.6846(2)
_cell_length_b     14.2661(4)
_cell_length_c     9.7946(2)
_cell_angle_alpha     90.0000
_cell_angle_beta     107.0521(15)
_cell_angle_gamma     90.0000
_cell_volume     1293.75(5)
_cell_formula_units_Z     2
_cell_measurement_reflns_used     9402
_cell_measurement_theta_min     4.7
_cell_measurement_theta_max     68.2
_cell_measurement_temperature     173.1
_exptl_crystal_description     'block'
_exptl_crystal_colour     'colorless'
_exptl_crystal_size_max     0.15
_exptl_crystal_size_mid     0.14
_exptl_crystal_size_min     0.11
_exptl_crystal_density_diffrn     1.254
_exptl_crystal_density_meas     ?
_exptl_crystal_density_method     'not measured'
_exptl_crystal_F_000     516.00
_exptl_absorpt_coefficient_mu     0.557
_exptl_absorpt_correction_type     multi-scan
_exptl_absorpt_process_details     '(ABSCOR; Higashi, 1995)'
_exptl_absorpt_correction_T_min     0.885
_exptl_absorpt_correction_T_max     0.941
_diffrn_ambient_temperature     ?
_diffrn_radiation_type     'Cu K\a'
_diffrn_radiation_wavelength     1.54187
_diffrn_radiation_source     ?
_diffrn_radiation_monochromator     ?
_diffrn_measurement_device_type     'Rigaku R-AXIS RAPID'
_diffrn_measurement_method     \w
_diffrn_detector_area_resol_mean     10.00
_diffrn_reflns_number     14609
_diffrn_reflns_av_R_equivalents     0.045
_diffrn_reflns_theta_min     ?
_diffrn_reflns_theta_max     68.19
_diffrn_reflns_theta_full     68.19
_diffrn_measured_fraction_theta_max     1.000
_diffrn_measured_fraction_theta_full     1.000
_diffrn_reflns_limit_h_min     -11
_diffrn_reflns_limit_h_max     11
_diffrn_reflns_limit_k_min     -17
_diffrn_reflns_limit_k_max     16
_diffrn_reflns_limit_l_min     -11
_diffrn_reflns_limit_l_max     11
_refine_special_details
;
Refinement was performed using all reflections. The weighted <i>R</i>-factor
(<i>wR</i>) and goodness of fit (<i>S</i>) are based on <i>F</i>^2^.
<i>R</i>-factor (gt) are based on <i>F</i>. The threshold expression of
<i>F</i>^2^ > 2.0 \s(<i>F</i>^2^) is used only for calculating <i>R</i>-factor
(gt).
;
_reflns_number_total     2362
_reflns_number_gt     1956
_reflns_threshold_expression     F^2^>2\s(F^2^)
_refine_ls_structure_factor_coef     Fsqd
_refine_ls_matrix_type     ?
_refine_ls_R_factor_gt     0.0393
_refine_ls_wR_factor_ref     0.1193
_refine_ls_goodness_of_fit_ref     1.074
_refine_ls_number_reflns     2362
_refine_ls_number_parameters     174
_refine_ls_number_restraints     0
_refine_ls_hydrogen_treatment     constr
_refine_ls_weighting_scheme     calc
_refine_ls_weighting_details
            'w = 1/[\s^2^(Fo^2^)+(0.0708P)^2^+0.1003P] where P=(Fo^2^+2Fc^2^)/3'
_atom_sites_solution_primary     ?
_refine_ls_shift/su_max     0.0010
_refine_diff_density_max     0.22
_refine_diff_density_min     -0.15
_refine_ls_extinction_method     'SHELXL97 (Sheldrick, 2008)'
_refine_ls_extinction_coef     0.0044(7)
loop_
    _atom_type_symbol
    _atom_type_description
    _atom_type_scat_dispersion_real
    _atom_type_scat_dispersion_imag
    _atom_type_scat_source
    'C' 'C' 0.018 0.009
;
International Tables for Crystallography
(1992, Vol. C, Tables 4.2.6.8 and 6.1.1.4)
;
    'H' 'H' 0.000 0.000
;
International Tables for Crystallography
(1992, Vol. C, Table 6.1.1.4)
;
    'N' 'N' 0.031 0.018
;
International Tables for Crystallography
(1992, Vol. C, Tables 4.2.6.8 and 6.1.1.4)
;
_computing_data_collection     'PROCESS-AUTO (Rigaku, 1998)'
_computing_cell_refinement     'PROCESS-AUTO (Rigaku, 1998)'
_computing_data_reduction     'CrystalStructure (Rigaku/MSC, 2007)'
_computing_structure_solution     'SHELXS97 (Sheldrick, 2008)'
_computing_structure_refinement     'SHELXL97 (Sheldrick, 2008)'
_computing_molecular_graphics     'ORTEPII (Johnson, 1976)'
_computing_publication_material     'CrystalStructure (Rigaku/MSC, 2007)'
loop_
    _atom_site_type_symbol
    _atom_site_label
    _atom_site_fract_x
    _atom_site_fract_y
    _atom_site_fract_z
    _atom_site_U_iso_or_equiv
    _atom_site_adp_type
    _atom_site_calc_flag
    _atom_site_refinement_flags
    _atom_site_occupancy
    _atom_site_disorder_assembly
    _atom_site_disorder_group
    N N1 0.61552(11) 0.35882(8) 0.48812(11) 0.0350(3) Uani d . 1.00 . .
    C C1 0.75255(14) 0.38277(9) 0.58558(13) 0.0322(3) Uani d . 1.00 . .
    C C2 0.76352(16) 0.41058(10) 0.72442(14) 0.0407(3) Uani d . 1.00 . .
    C C3 0.89748(16) 0.43064(10) 0.81905(15) 0.0460(4) Uani d . 1.00 . .
    C C4 1.02051(16) 0.42680(10) 0.77599(16) 0.0435(3) Uani d . 1.00 . .
    C C5 1.00977(15) 0.40187(10) 0.63705(16) 0.0419(3) Uani d . 1.00 . .
    C C6 0.87666(15) 0.37871(9) 0.54238(15) 0.0375(3) Uani d . 1.00 . .
    C C7 0.52193(14) 0.29751(9) 0.53277(13) 0.0312(3) Uani d . 1.00 . .
    C C8 0.57988(15) 0.22955(9) 0.63602(13) 0.0364(3) Uani d . 1.00 . .
    C C9 0.49026(15) 0.17243(10) 0.68654(14) 0.0408(3) Uani d . 1.00 . .
    C C10 0.34163(15) 0.17989(10) 0.63263(14) 0.0406(3) Uani d . 1.00 . .
    C C11 0.28345(15) 0.24546(10) 0.52752(14) 0.0370(3) Uani d . 1.00 . .
    C C12 0.37225(14) 0.30446(9) 0.47834(13) 0.0329(3) Uani d . 1.00 . .
    C C13 0.57704(13) 0.39859(9) 0.34918(13) 0.0303(3) Uani d . 1.00 . .
    C C14 0.61838(14) 0.48974(9) 0.33017(13) 0.0333(3) Uani d . 1.00 . .
    C C15 0.58792(14) 0.52884(9) 0.19522(13) 0.0322(3) Uani d . 1.00 . .
    C C16 0.51417(12) 0.47929(9) 0.07275(12) 0.0286(3) Uani d . 1.00 . .
    C C17 0.46985(14) 0.38858(9) 0.09424(13) 0.0338(3) Uani d . 1.00 . .
    C C18 0.50099(14) 0.34835(9) 0.22831(13) 0.0344(3) Uani d . 1.00 . .
    H H2 0.6790 0.4158 0.7544 0.049 Uiso c R 1.00 . .
    H H3 0.9045 0.4473 0.9148 0.055 Uiso c R 1.00 . .
    H H4 1.1119 0.4412 0.8413 0.052 Uiso c R 1.00 . .
    H H5 1.0939 0.4006 0.6060 0.050 Uiso c R 1.00 . .
    H H6 0.8706 0.3600 0.4477 0.045 Uiso c R 1.00 . .
    H H8 0.6817 0.2224 0.6719 0.044 Uiso c R 1.00 . .
    H H9 0.5311 0.1277 0.7589 0.049 Uiso c R 1.00 . .
    H H10 0.2804 0.1405 0.6674 0.049 Uiso c R 1.00 . .
    H H11 0.1816 0.2501 0.4886 0.044 Uiso c R 1.00 . .
    H H12 0.3308 0.3498 0.4072 0.039 Uiso c R 1.00 . .
    H H14 0.6684 0.5258 0.4111 0.040 Uiso c R 1.00 . .
    H H15 0.6181 0.5912 0.1857 0.039 Uiso c R 1.00 . .
    H H17 0.4164 0.3533 0.0138 0.041 Uiso c R 1.00 . .
    H H18 0.4704 0.2861 0.2382 0.041 Uiso c R 1.00 . .
loop_
    _atom_site_aniso_label
    _atom_site_aniso_U_11
    _atom_site_aniso_U_22
    _atom_site_aniso_U_33
    _atom_site_aniso_U_12
    _atom_site_aniso_U_13
    _atom_site_aniso_U_23
    N1 0.0320(6) 0.0420(6) 0.0280(5) -0.0078(4) 0.0041(4) 0.0056(4)
    C1 0.0307(7) 0.0328(7) 0.0304(6) -0.0044(5) 0.0049(5) 0.0059(4)
    C2 0.0374(7) 0.0514(8) 0.0347(7) -0.0094(6) 0.0125(6) -0.0006(6)
    C3 0.0506(9) 0.0517(9) 0.0323(7) -0.0171(7) 0.0066(6) -0.0038(6)
    C4 0.0349(7) 0.0412(8) 0.0461(8) -0.0087(6) -0.0010(6) 0.0025(6)
    C5 0.0311(7) 0.0400(7) 0.0550(9) 0.0004(5) 0.0132(6) 0.0030(6)
    C6 0.0370(8) 0.0406(7) 0.0343(7) 0.0005(5) 0.0097(5) 0.0019(5)
    C7 0.0328(7) 0.0333(7) 0.0272(6) -0.0060(5) 0.0083(5) -0.0003(4)
    C8 0.0328(7) 0.0389(7) 0.0342(7) -0.0043(5) 0.0047(5) 0.0034(5)
    C9 0.0468(8) 0.0386(7) 0.0339(7) -0.0088(6) 0.0069(6) 0.0057(5)
    C10 0.0450(8) 0.0430(8) 0.0365(7) -0.0138(6) 0.0162(6) -0.0024(5)
    C11 0.0315(7) 0.0451(8) 0.0354(7) -0.0055(5) 0.0112(5) -0.0064(5)
    C12 0.0342(7) 0.0346(7) 0.0295(6) -0.0010(5) 0.0086(5) -0.0015(5)
    C13 0.0280(6) 0.0353(7) 0.0273(6) 0.0001(5) 0.0078(5) 0.0038(4)
    C14 0.0353(7) 0.0330(7) 0.0290(6) -0.0020(5) 0.0052(5) -0.0014(5)
    C15 0.0345(7) 0.0287(6) 0.0323(6) -0.0013(5) 0.0081(5) 0.0014(4)
    C16 0.0231(6) 0.0322(6) 0.0307(6) 0.0034(4) 0.0081(5) 0.0015(4)
    C17 0.0346(7) 0.0367(7) 0.0284(6) -0.0051(5) 0.0064(5) -0.0012(5)
    C18 0.0375(7) 0.0324(7) 0.0328(6) -0.0060(5) 0.0096(5) 0.0021(5)
_geom_special_details
;
ENTER SPECIAL DETAILS OF THE MOLECULAR GEOMETRY
;
loop_
    _geom_bond_atom_site_label_1
    _geom_bond_atom_site_label_2
    _geom_bond_site_symmetry_1
    _geom_bond_site_symmetry_2
    _geom_bond_distance
    _geom_bond_publ_flag
    N1 C1 . . 1.4304(14) no
    N1 C7 . . 1.4178(18) no
    N1 C13 . . 1.4196(16) no
    C1 C2 . . 1.3904(19) no
    C1 C6 . . 1.388(2) no
    C2 C3 . . 1.3852(18) no
    C3 C4 . . 1.377(2) no
    C4 C5 . . 1.381(2) no
    C5 C6 . . 1.3892(17) no
    C7 C8 . . 1.3946(17) no
    C7 C12 . . 1.3936(17) no
    C8 C9 . . 1.384(2) no
    C9 C10 . . 1.3843(19) no
    C10 C11 . . 1.3828(18) no
    C11 C12 . . 1.387(2) no
    C13 C14 . . 1.3891(18) no
    C13 C18 . . 1.3951(16) no
    C14 C15 . . 1.3844(17) no
    C15 C16 . . 1.3951(16) no
    C16 C16 . 3_665 1.4920(16) no
    C16 C17 . . 1.3986(18) no
    C17 C18 . . 1.3829(17) no
    C2 H2 . . 0.950 no
    C3 H3 . . 0.950 no
    C4 H4 . . 0.950 no
    C5 H5 . . 0.950 no
    C6 H6 . . 0.950 no
    C8 H8 . . 0.950 no
    C9 H9 . . 0.950 no
    C10 H10 . . 0.950 no
    C11 H11 . . 0.950 no
    C12 H12 . . 0.950 no
    C14 H14 . . 0.950 no
    C15 H15 . . 0.950 no
    C17 H17 . . 0.950 no
    C18 H18 . . 0.950 no
loop_
    _geom_contact_atom_site_label_1
    _geom_contact_atom_site_label_2
    _geom_contact_distance
    _geom_contact_site_symmetry_1
    _geom_contact_site_symmetry_2
    _geom_contact_publ_flag
    C4 C9 3.528(2) . 2_656 ?
    C12 C14 3.4707(18) . 3_666 ?
    N1 H14 3.582 . 3_666 ?
    C1 H18 3.262 . 4_555 ?
    C2 H18 3.427 . 4_555 ?
    C3 H3 3.252 . 3_767 ?
    C3 H9 3.045 . 2_656 ?
    C3 H18 3.319 . 4_555 ?
    C4 H3 3.412 . 3_767 ?
    C4 H9 2.912 . 2_656 ?
    C4 H10 3.562 . 2_656 ?
    C4 H15 3.418 . 3_766 ?
    C4 H18 3.081 . 4_555 ?
    C5 H9 3.436 . 2_656 ?
    C5 H11 3.315 . 1_655 ?
    C5 H14 3.445 . 3_766 ?
    C5 H15 3.513 . 3_766 ?
    C5 H18 2.922 . 4_555 ?
    C6 H5 3.515 . 3_766 ?
    C6 H9 3.520 . 4_554 ?
    C6 H10 3.525 . 4_554 ?
    C6 H17 3.353 . 4_555 ?
    C6 H18 3.001 . 4_555 ?
    C7 H14 3.263 . 3_666 ?
    C8 H3 3.433 . 4_454 ?
    C8 H11 3.314 . 4_555 ?
    C8 H12 3.234 . 4_555 ?
    C9 H3 3.597 . 2_646 ?
    C9 H3 3.065 . 4_454 ?
    C9 H4 3.432 . 2_646 ?
    C9 H6 3.137 . 4_455 ?
    C9 H11 3.192 . 4_555 ?
    C9 H12 3.387 . 4_555 ?
    C10 H3 2.996 . 4_454 ?
    C10 H4 3.435 . 2_646 ?
    C10 H6 3.069 . 4_455 ?
    C11 H2 3.447 . 4_454 ?
    C11 H3 3.303 . 4_454 ?
    C11 H5 3.112 . 1_455 ?
    C11 H8 3.361 . 4_454 ?
    C11 H9 3.521 . 4_454 ?
    C11 H14 3.326 . 3_666 ?
    C11 H15 3.557 . 3_666 ?
    C12 H5 3.562 . 1_455 ?
    C12 H8 3.052 . 4_454 ?
    C12 H9 3.508 . 4_454 ?
    C12 H14 2.728 . 3_666 ?
    C12 H15 3.587 . 3_666 ?
    C13 H2 3.566 . 3_666 ?
    C13 H10 3.068 . 4_554 ?
    C14 H2 3.066 . 3_666 ?
    C14 H5 3.095 . 3_766 ?
    C14 H10 3.150 . 4_554 ?
    C14 H12 3.370 . 3_666 ?
    C15 H2 2.881 . 3_666 ?
    C15 H4 3.061 . 3_766 ?
    C15 H5 3.283 . 3_766 ?
    C15 H10 3.111 . 4_554 ?
    C16 H2 3.235 . 3_666 ?
    C16 H10 3.004 . 4_554 ?
    C17 H8 3.482 . 4_454 ?
    C17 H10 2.910 . 4_554 ?
    C17 H11 3.230 . 4_554 ?
    C18 H8 3.144 . 4_454 ?
    C18 H10 2.941 . 4_554 ?
    C18 H11 3.599 . 4_554 ?
    H2 H11 3.291 . 4_555 ?
    H2 H14 3.382 . 3_666 ?
    H2 H15 3.102 . 3_666 ?
    H3 H3 2.581 . 3_767 ?
    H3 H4 2.914 . 3_767 ?
    H3 H9 3.245 . 2_656 ?
    H3 H9 3.404 . 4_555 ?
    H3 H10 3.298 . 4_555 ?
    H4 H9 3.027 . 2_656 ?
    H4 H10 3.038 . 2_656 ?
    H4 H15 2.743 . 3_766 ?
    H4 H17 3.194 . 1_656 ?
    H4 H18 3.549 . 4_555 ?
    H5 H6 3.488 . 3_766 ?
    H5 H9 3.298 . 4_554 ?
    H5 H11 2.687 . 1_655 ?
    H5 H12 3.493 . 1_655 ?
    H5 H14 2.580 . 3_766 ?
    H5 H15 2.935 . 3_766 ?
    H5 H18 3.332 . 4_555 ?
    H6 H9 2.748 . 4_554 ?
    H6 H10 2.626 . 4_554 ?
    H6 H11 3.314 . 1_655 ?
    H6 H17 3.116 . 4_555 ?
    H6 H18 3.429 . 4_555 ?
    H8 H11 3.127 . 4_555 ?
    H8 H12 2.551 . 4_555 ?
    H8 H17 3.286 . 4_555 ?
    H8 H18 2.682 . 4_555 ?
    H9 H11 2.881 . 4_555 ?
    H9 H12 2.857 . 4_555 ?
    H10 H17 3.404 . 4_455 ?
    H10 H18 3.437 . 4_455 ?
    H11 H14 3.529 . 3_666 ?
    H11 H17 3.034 . 4_455 ?
    H12 H14 2.511 . 3_666 ?
loop_
    _geom_angle_atom_site_label_1
    _geom_angle_atom_site_label_2
    _geom_angle_atom_site_label_3
    _geom_angle_site_symmetry_1
    _geom_angle_site_symmetry_2
    _geom_angle_site_symmetry_3
    _geom_angle
    _geom_angle_publ_flag
    C1 N1 C7 . . . 119.56(10) no
    C1 N1 C13 . . . 118.40(10) no
    C7 N1 C13 . . . 122.03(9) no
    N1 C1 C2 . . . 120.71(13) no
    N1 C1 C6 . . . 120.24(11) no
    C2 C1 C6 . . . 119.05(11) no
    C1 C2 C3 . . . 120.09(14) no
    C2 C3 C4 . . . 120.78(13) no
    C3 C4 C5 . . . 119.37(12) no
    C4 C5 C6 . . . 120.41(15) no
    C1 C6 C5 . . . 120.25(13) no
    N1 C7 C8 . . . 119.66(11) no
    N1 C7 C12 . . . 121.70(10) no
    C8 C7 C12 . . . 118.63(12) no
    C7 C8 C9 . . . 120.50(12) no
    C8 C9 C10 . . . 120.63(12) no
    C9 C10 C11 . . . 119.15(14) no
    C10 C11 C12 . . . 120.69(12) no
    C7 C12 C11 . . . 120.36(11) no
    N1 C13 C14 . . . 119.85(10) no
    N1 C13 C18 . . . 122.21(11) no
    C14 C13 C18 . . . 117.93(11) no
    C13 C14 C15 . . . 121.07(10) no
    C14 C15 C16 . . . 121.92(11) no
    C15 C16 C16 . . 3_665 121.67(11) no
    C15 C16 C17 . . . 116.22(10) no
    C16 C16 C17 3_665 . . 122.11(10) no
    C16 C17 C18 . . . 122.40(10) no
    C13 C18 C17 . . . 120.43(11) no
    C1 C2 H2 . . . 120.0 no
    C3 C2 H2 . . . 120.0 no
    C2 C3 H3 . . . 119.6 no
    C4 C3 H3 . . . 119.6 no
    C3 C4 H4 . . . 120.3 no
    C5 C4 H4 . . . 120.3 no
    C4 C5 H5 . . . 119.8 no
    C6 C5 H5 . . . 119.8 no
    C1 C6 H6 . . . 119.9 no
    C5 C6 H6 . . . 119.9 no
    C7 C8 H8 . . . 119.7 no
    C9 C8 H8 . . . 119.8 no
    C8 C9 H9 . . . 119.7 no
    C10 C9 H9 . . . 119.7 no
    C9 C10 H10 . . . 120.4 no
    C11 C10 H10 . . . 120.4 no
    C10 C11 H11 . . . 119.7 no
    C12 C11 H11 . . . 119.7 no
    C7 C12 H12 . . . 119.8 no
    C11 C12 H12 . . . 119.8 no
    C13 C14 H14 . . . 119.5 no
    C15 C14 H14 . . . 119.5 no
    C14 C15 H15 . . . 119.0 no
    C16 C15 H15 . . . 119.0 no
    C16 C17 H17 . . . 118.8 no
    C18 C17 H17 . . . 118.8 no
    C13 C18 H18 . . . 119.8 no
    C17 C18 H18 . . . 119.8 no
loop_
    _geom_torsion_atom_site_label_1
    _geom_torsion_atom_site_label_2
    _geom_torsion_atom_site_label_3
    _geom_torsion_atom_site_label_4
    _geom_torsion_site_symmetry_1
    _geom_torsion_site_symmetry_2
    _geom_torsion_site_symmetry_3
    _geom_torsion_site_symmetry_4
    _geom_torsion
    _geom_torsion_publ_flag
    C(1) N(1) C(7) C(8) . . . . -29.27(18) no
    C(1) N(1) C(7) C(12) . . . . 149.31(12) no
    C(7) N(1) C(1) C(2) . . . . -47.50(17) no
    C(7) N(1) C(1) C(6) . . . . 132.65(13) no
    C(1) N(1) C(13) C(14) . . . . -35.87(18) no
    C(1) N(1) C(13) C(18) . . . . 142.58(13) no
    C(13) N(1) C(1) C(2) . . . . 131.78(13) no
    C(13) N(1) C(1) C(6) . . . . -48.07(17) no
    C(7) N(1) C(13) C(14) . . . . 143.40(13) no
    C(7) N(1) C(13) C(18) . . . . -38.16(19) no
    C(13) N(1) C(7) C(8) . . . . 151.47(12) no
    C(13) N(1) C(7) C(12) . . . . -29.94(18) no
    N(1) C(1) C(2) C(3) . . . . 177.90(12) ?
    N(1) C(1) C(6) C(5) . . . . -179.93(12) ?
    C(2) C(1) C(6) C(5) . . . . 0.21(19) ?
    C(6) C(1) C(2) C(3) . . . . -2.2(2) ?
    C(1) C(2) C(3) C(4) . . . . 2.4(2) ?
    C(2) C(3) C(4) C(5) . . . . -0.5(2) ?
    C(3) C(4) C(5) C(6) . . . . -1.5(2) ?
    C(4) C(5) C(6) C(1) . . . . 1.7(2) ?
    N(1) C(7) C(8) C(9) . . . . 176.51(12) ?
    N(1) C(7) C(12) C(11) . . . . -177.89(12) ?
    C(8) C(7) C(12) C(11) . . . . 0.71(19) ?
    C(12) C(7) C(8) C(9) . . . . -2.12(19) ?
    C(7) C(8) C(9) C(10) . . . . 1.9(2) ?
    C(8) C(9) C(10) C(11) . . . . -0.1(2) ?
    C(9) C(10) C(11) C(12) . . . . -1.3(2) ?
    C(10) C(11) C(12) C(7) . . . . 1.0(2) ?
    N(1) C(13) C(14) C(15) . . . . 177.10(12) ?
    N(1) C(13) C(18) C(17) . . . . -177.79(12) ?
    C(14) C(13) C(18) C(17) . . . . 0.7(2) ?
    C(18) C(13) C(14) C(15) . . . . -1.4(2) ?
    C(13) C(14) C(15) C(16) . . . . 0.4(2) ?
    C(14) C(15) C(16) C(17) . . . . 1.39(19) ?
    C(14) C(15) C(16) C(16) . . . 3_665 -178.00(12) ?
    C(15) C(16) C(16) C(17) . . 3_665 3_665 -0.65(19) ?
    C(15) C(16) C(17) C(18) . . . . -2.1(2) ?
    C(16) C(16) C(17) C(18) 3_665 . . . 177.25(12) ?
    C(17) C(16) C(16) C(15) . . 3_665 3_665 0.65(19) ?
    C(16) C(17) C(18) C(13) . . . . 1.1(2) ?
