# Supplementary material for: A new crystal phase of N,N,N′,N′-tetra­phenyl-1,1′-biphenyl-4,4′-diamine
Source: Acta Crystallogr Sect E Struct Rep Online. 2009 May 7;65(Pt 6):o1224. doi: 10.1107/S1600536809016389 (PMC2969720; doi:10.1107/S1600536809016389)
Supplement: Supplementary file 2 [file e-65-o1224-Isup2.hkl]

# 
# h,k,l, Fc-squared, Fo-squared, sigma(Fo-squared) and status flag 
# 
data_I
_shelx_title '  0302_OPU-1' 
_shelx_refln_list_code          4 
_shelx_F_calc_maximum      141.56 
_exptl_crystal_F_000       516.00 
_reflns_d_resolution_high  0.8304 
 
loop_ 
 _symmetry_equiv_pos_as_xyz 
 'x, y, z' 
 '-x+1/2, y+1/2, -z+1/2' 
 '-x, -y, -z' 
 'x-1/2, -y-1/2, z-1/2' 
 
_cell_length_a     9.6846 
_cell_length_b    14.2661 
_cell_length_c     9.7946 
_cell_angle_alpha  90.000 
_cell_angle_beta  107.052 
_cell_angle_gamma  90.000 
 
_shelx_F_squared_multiplier     1.000 
 
loop_ 
 _refln_index_h 
 _refln_index_k 
 _refln_index_l 
 _refln_F_squared_calc 
 _refln_F_squared_meas 
 _refln_F_squared_sigma 
 _refln_observed_status 
   2   0   0    11230.36    11939.66    274.10 o 
   4   0   0      225.24      239.91      4.74 o 
   6   0   0        0.41        1.65      0.88 o 
   8   0   0     1479.89     1427.90     88.29 o 
  10   0   0      181.29      139.54     41.27 o 
   1   1   0     1411.74     1176.73     14.23 o 
   2   1   0      494.64      506.11      6.66 o 
   3   1   0       23.19       35.02      0.91 o 
   4   1   0     1282.37     1411.28     20.78 o 
   5   1   0      262.40      272.01      4.51 o 
   6   1   0       22.07       23.22      1.08 o 
   7   1   0        2.24        2.43      1.08 o 
   8   1   0        0.70        0.84      1.14 o 
   9   1   0        0.05       -0.40      0.95 o 
  10   1   0       55.95       41.82      7.41 o 
  11   1   0       12.00        9.33      2.98 o 
   0   2   0       11.66       15.21      0.58 o 
   1   2   0     6609.77     6347.60     99.35 o 
   2   2   0      620.58      601.56      8.00 o 
   3   2   0       40.70       50.62      1.08 o 
   4   2   0       36.76       29.80      0.83 o 
   5   2   0        7.02        6.46      0.48 o 
   6   2   0      101.57      117.49      3.51 o 
   7   2   0      617.68      625.70     16.92 o 
   8   2   0       46.52       50.12      3.13 o 
   9   2   0        3.88        2.20      1.37 o 
  10   2   0       12.38       13.89      2.19 o 
  11   2   0       18.57       22.62      2.83 o 
   1   3   0      138.31      141.71      2.07 o 
   2   3   0      140.93      159.76      2.40 o 
   3   3   0      227.01      185.15      2.78 o 
   4   3   0       99.99      112.14      2.00 o 
   5   3   0        8.51       11.63      0.76 o 
   6   3   0       25.18       16.79      1.56 o 
   7   3   0        2.30        2.11      1.13 o 
   8   3   0       21.83       19.24      1.93 o 
   9   3   0        0.01        0.47      0.80 o 
  10   3   0        8.69        8.71      1.59 o 
   0   4   0     3541.88     3152.62     65.89 o 
   1   4   0      273.33      305.39      4.12 o 
   2   4   0      238.93      235.11      3.38 o 
   3   4   0       21.96       26.58      0.77 o 
   4   4   0      245.63      237.68      3.55 o 
   5   4   0        3.04        3.28      0.47 o 
   6   4   0        4.20        2.88      0.79 o 
   7   4   0      518.25      504.40     15.94 o 
   8   4   0      230.81      222.75      8.63 o 
   9   4   0       48.02       38.86      3.60 o 
  10   4   0       18.28       18.26      2.88 o 
   1   5   0     1843.17     1836.84     25.22 o 
   2   5   0        4.59        3.92      0.37 o 
   3   5   0       75.92       85.29      1.28 o 
   4   5   0        8.31       11.65      0.70 o 
   5   5   0       12.64       14.76      0.76 o 
   6   5   0       36.51       31.86      1.45 o 
   7   5   0      292.39      299.02      9.35 o 
   8   5   0      282.94      298.93     22.62 o 
   9   5   0      347.37      362.99     16.31 o 
  10   5   0        2.29        2.29      1.05 o 
   0   6   0      134.38      139.58      3.13 o 
   1   6   0     1249.56     1208.68     16.13 o 
   2   6   0      277.31      280.46      3.77 o 
   3   6   0      129.96      132.45      2.38 o 
   4   6   0      397.05      427.78      7.05 o 
   5   6   0       19.52       16.93      1.05 o 
   6   6   0      548.82      557.16     12.84 o 
   7   6   0      778.32      761.28     21.46 o 
   8   6   0      117.23      129.56      5.18 o 
   9   6   0       52.27       53.18      3.06 o 
  10   6   0        7.73       11.33      4.23 o 
   1   7   0     1734.55     1851.53     26.06 o 
   2   7   0      425.15      444.29      6.01 o 
   3   7   0       29.89       26.82      0.85 o 
   4   7   0      130.56      143.96      2.88 o 
   5   7   0        7.08        5.45      0.82 o 
   6   7   0       92.78       90.60      3.01 o 
   7   7   0        2.56        9.63      5.37 o 
   8   7   0        4.31        3.96      1.13 o 
   9   7   0      114.04      128.63      6.33 o 
  10   7   0      199.61      188.20     40.48 o 
   0   8   0      443.71      462.92     10.67 o 
   1   8   0       14.26        9.64      0.58 o 
   2   8   0       96.78       93.37      1.86 o 
   3   8   0      255.91      260.26      5.00 o 
   4   8   0        0.37        0.74      0.56 o 
   5   8   0       95.35       93.41      3.11 o 
   6   8   0      246.21      227.81      6.97 o 
   7   8   0       65.36       62.47      4.88 o 
   8   8   0        4.83       15.67      7.02 o 
   9   8   0      103.45      109.02      5.71 o 
   1   9   0      341.09      370.28      6.58 o 
   2   9   0       88.64      100.58      2.55 o 
   3   9   0       62.56       71.06      3.14 o 
   4   9   0       14.65       10.37      1.68 o 
   5   9   0        0.07        0.23      0.70 o 
   6   9   0      222.82      210.62     10.34 o 
   7   9   0       32.39       26.45      2.58 o 
   8   9   0        0.94        0.43      0.77 o 
   9   9   0        2.28        1.71      0.74 o 
   0  10   0      362.89      366.57     12.81 o 
   1  10   0        0.14        2.32      1.04 o 
   2  10   0       69.73       79.57      3.06 o 
   3  10   0       47.07       47.66      2.63 o 
   4  10   0       20.73       20.37      1.84 o 
   5  10   0        6.35        6.09      1.58 o 
   6  10   0        0.00        0.05      0.58 o 
   7  10   0        6.17        4.66      1.11 o 
   8  10   0        9.78       10.33      2.46 o 
   9  10   0       83.12      108.04      9.44 o 
   1  11   0       15.60       14.17      1.15 o 
   2  11   0        9.95        9.33      1.50 o 
   3  11   0       78.79       81.55      3.75 o 
   4  11   0        0.73        0.58      1.00 o 
   5  11   0      163.14      165.51      9.40 o 
   6  11   0       25.00       26.63      2.81 o 
   7  11   0       53.96       48.36      5.15 o 
   8  11   0        3.51        2.12      1.75 o 
   0  12   0       19.39       14.24      2.32 o 
   1  12   0        8.74        7.70      1.21 o 
   2  12   0        0.19        0.11      0.74 o 
   3  12   0        8.95        6.70      1.47 o 
   4  12   0       57.82       57.23      4.19 o 
   5  12   0       50.41       49.01      4.84 o 
   6  12   0       19.01       12.76      4.52 o 
   7  12   0       16.98       17.71      1.87 o 
   1  13   0      121.41      124.94      5.85 o 
   2  13   0        0.83        2.18      1.31 o 
   3  13   0       55.37       54.52      3.95 o 
   4  13   0       13.89       15.43      1.90 o 
   5  13   0        2.02        2.23      1.20 o 
   6  13   0       17.14       15.82      1.82 o 
   7  13   0       40.83       50.32      3.67 o 
   0  14   0       55.56       54.03      8.85 o 
   1  14   0        0.14        0.44      0.77 o 
   2  14   0        8.56       10.45      2.01 o 
   3  14   0        5.95        4.66      1.27 o 
   4  14   0       36.58       35.93      3.76 o 
   5  14   0        7.37        5.64      1.10 o 
   6  14   0        0.92        1.10      1.20 o 
   1  15   0       10.04       15.05      2.16 o 
   2  15   0      145.99      152.90      7.34 o 
   3  15   0        0.98        1.35      0.94 o 
   4  15   0        0.95        0.18      0.58 o 
   5  15   0       13.01       15.03      3.16 o 
   0  16   0        0.00        0.45      1.13 o 
   1  16   0        0.88        0.79      0.97 o 
   2  16   0       85.21       80.89      8.56 o 
   3  16   0       29.10       39.13      3.13 o 
   4  16   0       27.94       32.84      2.20 o 
   1  17   0      188.35      150.92     10.87 o 
 -11   0   1       63.93       73.31      8.38 o 
  -9   0   1       13.99       10.35      3.45 o 
  -7   0   1      332.52      323.30     11.68 o 
  -5   0   1      104.85       98.45      2.31 o 
  -3   0   1     8891.61     8991.63    214.22 o 
  -1   0   1     2032.94     1888.54     31.27 o 
   1   0   1     1150.50      943.77     16.90 o 
   3   0   1      104.38      106.62      2.13 o 
   5   0   1      787.09      836.75     20.00 o 
   7   0   1        8.74        5.77      2.00 o 
   9   0   1        5.07        3.87      3.15 o 
 -11   1   1        0.08        0.73      1.55 o 
 -10   1   1        1.00        0.40      1.57 o 
  -9   1   1      106.39      100.66     12.41 o 
  -8   1   1      899.27      875.73     24.22 o 
  -7   1   1        6.10        4.59      0.90 o 
  -6   1   1       11.16        6.35      0.69 o 
  -5   1   1      500.97      548.84      7.98 o 
  -4   1   1     1538.26     1569.21     21.83 o 
  -3   1   1     3745.52     3656.93     55.04 o 
  -2   1   1     6856.40     6948.71    111.64 o 
  -1   1   1      502.62      413.13      4.63 o 
   0   1   1      788.68      682.02      7.72 o 
   1   1   1      321.39      296.14      3.38 o 
   2   1   1      232.43      202.02      2.60 o 
   3   1   1      142.55      153.35      2.17 o 
   4   1   1       50.71       42.14      0.93 o 
   5   1   1      169.19      197.78      3.37 o 
   6   1   1      641.74      635.86     15.16 o 
   7   1   1       98.79      105.53      4.80 o 
   8   1   1      100.90      102.53      4.74 o 
   9   1   1       14.36       13.27      1.97 o 
  10   1   1       24.83       23.94      2.94 o 
 -11   2   1        7.80        9.73      2.38 o 
 -10   2   1        2.94        2.13      1.55 o 
  -9   2   1       19.24       15.33      2.45 o 
  -8   2   1       20.84       23.66      2.03 o 
  -7   2   1        4.53        3.31      1.30 o 
  -6   2   1      669.68      671.84     12.14 o 
  -5   2   1      656.60      736.96     11.16 o 
  -4   2   1      418.59      407.56      6.12 o 
  -3   2   1     3257.82     3260.79     50.25 o 
  -2   2   1     3936.70     3585.86     55.10 o 
  -1   2   1     5487.89     5448.51     77.07 o 
   0   2   1        1.64        4.63      0.39 o 
   1   2   1     2551.67     2609.14     42.44 o 
   2   2   1      136.63      129.05      1.91 o 
   3   2   1      840.13      832.10     10.77 o 
   4   2   1      502.53      539.99      7.20 o 
   5   2   1      105.51      116.13      2.51 o 
   6   2   1       36.68       36.28      1.84 o 
   7   2   1       25.08       19.80      1.75 o 
   8   2   1       79.48       76.35      3.87 o 
   9   2   1       92.03       78.81      4.73 o 
  10   2   1        2.20        3.67      1.39 o 
 -11   3   1        8.99        7.65      2.05 o 
 -10   3   1       57.03       48.16      8.38 o 
  -9   3   1      170.18      164.97      6.19 o 
  -8   3   1      430.14      424.05     13.33 o 
  -7   3   1      132.87      114.10      4.62 o 
  -6   3   1       70.78       72.58      2.65 o 
  -5   3   1       68.35       74.59      1.48 o 
  -4   3   1       18.27       26.24      0.89 o 
  -3   3   1      297.28      282.02      3.65 o 
  -2   3   1     2747.26     2728.13     37.22 o 
  -1   3   1    20038.01    21805.77    376.11 o 
   0   3   1     3408.90     3086.77     42.32 o 
   1   3   1      777.95      726.03     12.08 o 
   2   3   1      413.76      389.21      5.32 o 
   3   3   1      667.27      692.28     10.58 o 
   4   3   1      111.38      120.00      2.32 o 
   5   3   1       55.67       66.77      1.49 o 
   6   3   1        0.25        0.21      0.89 o 
   7   3   1      129.63      122.05      4.49 o 
   8   3   1      100.04       95.42      4.56 o 
   9   3   1       15.30       11.40      3.08 o 
  10   3   1        1.65        1.46      1.26 o 
 -11   4   1       78.11      108.87     10.57 o 
 -10   4   1       66.99       66.51      9.59 o 
  -9   4   1        3.95        5.60      1.59 o 
  -8   4   1      425.82      454.37     15.03 o 
  -7   4   1       48.95       45.62      2.91 o 
  -6   4   1      237.97      229.52      5.42 o 
  -5   4   1       42.05       44.29      1.02 o 
  -4   4   1        4.95        4.67      0.52 o 
  -3   4   1       51.66       50.72      0.85 o 
  -2   4   1       73.09       71.49      1.24 o 
  -1   4   1       10.12        5.98      0.41 o 
   0   4   1    10239.04    10156.49    160.03 o 
   1   4   1     1864.73     1794.13     24.98 o 
   2   4   1     1012.55     1001.81     13.90 o 
   3   4   1      184.37      199.22      3.36 o 
   4   4   1      388.18      423.53      6.59 o 
   5   4   1       87.82       95.63      2.10 o 
   6   4   1        9.30        8.84      1.37 o 
   7   4   1       99.34       93.12      3.84 o 
   8   4   1        5.73        7.75      1.32 o 
   9   4   1       90.42       94.08      6.67 o 
  10   4   1        1.14        2.14      1.27 o 
 -10   5   1       41.90       56.03      4.39 o 
  -9   5   1       10.32       17.83      7.07 o 
  -8   5   1       39.37       42.97      2.68 o 
  -7   5   1      298.33      280.73     15.45 o 
  -6   5   1       39.87       39.53      1.42 o 
  -5   5   1       14.88       21.33      0.93 o 
  -4   5   1      278.15      278.43      4.02 o 
  -3   5   1        6.62        9.05      0.41 o 
  -2   5   1       55.21       51.51      1.03 o 
  -1   5   1      587.78      533.86      6.78 o 
   0   5   1      709.12      693.31      8.87 o 
   1   5   1      985.80      944.96     13.11 o 
   2   5   1       86.64       83.96      1.64 o 
   3   5   1        0.72        1.17      0.50 o 
   4   5   1       12.86       11.27      0.77 o 
   5   5   1       43.51       38.34      1.40 o 
   6   5   1       65.88       64.74      2.59 o 
   7   5   1        1.31        1.52      0.95 o 
   8   5   1       12.77       10.78      1.56 o 
   9   5   1       37.04       31.83      4.27 o 
  10   5   1        3.63        4.36      1.13 o 
 -10   6   1       16.60       18.47      3.58 o 
  -9   6   1        2.03        2.89      1.32 o 
  -8   6   1       15.22       28.48     11.69 o 
  -7   6   1      761.44      785.61     28.68 o 
  -6   6   1       11.26       11.97      0.91 o 
  -5   6   1        0.02        1.10      0.53 o 
  -4   6   1       72.22       80.44      1.77 o 
  -3   6   1      185.95      212.26      2.80 o 
  -2   6   1      894.85      933.25     11.99 o 
  -1   6   1      479.88      502.75      7.11 o 
   0   6   1       30.29       32.46      0.79 o 
   1   6   1     1587.46     1637.57     23.29 o 
   2   6   1      121.46      101.16      1.82 o 
   3   6   1        3.81        2.48      0.47 o 
   4   6   1      133.63      141.51      2.77 o 
   5   6   1        5.04        4.36      0.86 o 
   6   6   1        0.39        1.38      1.05 o 
   7   6   1       39.74       32.42      2.47 o 
   8   6   1        9.50        8.74      1.37 o 
   9   6   1        4.75        1.87      0.97 o 
  10   6   1        7.49       11.94      2.18 o 
 -10   7   1       31.70       34.82      4.27 o 
  -9   7   1       54.19       59.10      3.71 o 
  -8   7   1       61.28       63.66      3.98 o 
  -7   7   1       20.85       19.51      1.83 o 
  -6   7   1      225.99      217.09      7.06 o 
  -5   7   1       13.24       13.85      1.24 o 
  -4   7   1      691.82      722.90     12.62 o 
  -3   7   1      590.49      666.54     10.42 o 
  -2   7   1      405.21      420.60      5.71 o 
  -1   7   1     1958.21     1985.42     29.19 o 
   0   7   1      123.83       96.75      1.80 o 
   1   7   1       34.06       39.08      0.82 o 
   2   7   1      228.71      224.91      3.84 o 
   3   7   1       69.00       63.34      1.45 o 
   4   7   1      464.92      465.75      9.11 o 
   5   7   1       14.24       15.10      1.26 o 
   6   7   1      126.70      126.93      3.74 o 
   7   7   1        0.69        1.68      1.18 o 
   8   7   1       63.37       57.87      3.55 o 
   9   7   1       52.84       41.16      6.77 o 
 -10   8   1        0.01       -0.12      0.79 o 
  -9   8   1       15.03       17.60      1.91 o 
  -8   8   1      114.89      124.54      6.41 o 
  -7   8   1       37.75       36.10      2.73 o 
  -6   8   1        2.98        5.12      1.57 o 
  -5   8   1        1.75        2.12      1.01 o 
  -4   8   1      439.74      454.49     10.23 o 
  -3   8   1      180.19      199.86      3.87 o 
  -2   8   1      241.91      252.34      3.56 o 
  -1   8   1      675.27      687.10      9.99 o 
   0   8   1      579.64      556.99      7.99 o 
   1   8   1      507.19      506.63      7.71 o 
   2   8   1       17.88       16.71      0.92 o 
   3   8   1        9.76        9.46      1.13 o 
   4   8   1      724.64      751.44     18.25 o 
   5   8   1      117.24      104.93      3.59 o 
   6   8   1     1038.56     1031.35     28.90 o 
   7   8   1      606.18      572.77     39.24 o 
   8   8   1      554.14      532.12     38.20 o 
   9   8   1       29.12       24.20      7.35 o 
  -9   9   1        0.20        0.03      0.69 o 
  -8   9   1      138.69      151.93      9.44 o 
  -7   9   1        1.14        0.60      0.75 o 
  -6   9   1        0.03        0.41      0.76 o 
  -5   9   1       37.91       37.13      2.56 o 
  -4   9   1       21.11       21.33      1.49 o 
  -3   9   1      317.13      316.95      7.39 o 
  -2   9   1      240.69      228.59      4.59 o 
  -1   9   1       17.81       17.94      0.76 o 
   0   9   1      394.57      388.37      7.68 o 
   1   9   1      361.01      349.72      5.94 o 
   2   9   1      129.61      140.84      4.16 o 
   3   9   1      351.36      363.78     10.45 o 
   4   9   1        0.78        0.11      0.75 o 
   5   9   1      469.49      465.92     13.67 o 
   6   9   1       14.14       15.10      2.48 o 
   7   9   1      569.10      531.45     55.79 o 
   8   9   1       29.76       22.86      5.70 o 
   9   9   1        0.50        0.62      1.78 o 
  -9  10   1        0.91        1.32      1.32 o 
  -8  10   1        0.38        0.70      1.13 o 
  -7  10   1        2.02        1.65      0.88 o 
  -6  10   1        0.27        0.47      1.05 o 
  -5  10   1        0.66        0.71      0.88 o 
  -4  10   1       20.47       18.90      1.97 o 
  -3  10   1      185.42      172.54      5.54 o 
  -2  10   1        8.36        9.55      0.85 o 
  -1  10   1        0.25        0.85      0.69 o 
   0  10   1       87.90       88.41      2.69 o 
   1  10   1        2.97        1.14      0.69 o 
   2  10   1      110.63      123.35      4.16 o 
   3  10   1      130.92      129.15      5.47 o 
   4  10   1        2.92        4.41      1.25 o 
   5  10   1       79.77       83.25      3.62 o 
   6  10   1       11.53       12.06      1.67 o 
   7  10   1        3.09        3.63      1.53 o 
   8  10   1        8.18        3.14      1.67 o 
  -8  11   1       10.92        9.93      2.01 o 
  -7  11   1        3.34        4.51      1.19 o 
  -6  11   1        2.10        1.50      1.22 o 
  -5  11   1      116.49      124.94      4.97 o 
  -4  11   1       29.49       27.07      2.59 o 
  -3  11   1        4.70        4.32      1.25 o 
  -2  11   1       66.81       57.03      2.77 o 
  -1  11   1      130.10      129.14      4.70 o 
   0  11   1        4.63        2.80      0.81 o 
   1  11   1      170.88      161.34      4.77 o 
   2  11   1        0.02        2.44      1.34 o 
   3  11   1        1.71        1.06      1.03 o 
   4  11   1        0.72        0.57      0.96 o 
   5  11   1       54.99       55.83      2.94 o 
   6  11   1       17.68       16.49      1.71 o 
   7  11   1       10.01       11.11      1.94 o 
   8  11   1       42.20       49.29      5.85 o 
  -8  12   1        2.09        0.50      1.23 o 
  -7  12   1       47.36       52.15      3.09 o 
  -6  12   1      112.73      125.89      4.97 o 
  -5  12   1        0.05        0.16      0.95 o 
  -4  12   1        0.01        0.10      0.73 o 
  -3  12   1       99.07       94.63      7.64 o 
  -2  12   1        5.22        3.80      1.36 o 
  -1  12   1        0.20        0.77      0.68 o 
   0  12   1        1.60        1.12      0.92 o 
   1  12   1       27.55       28.88      1.81 o 
   2  12   1        8.87        8.27      1.43 o 
   3  12   1        0.39        1.63      1.26 o 
   4  12   1      122.75      130.57      5.06 o 
   5  12   1        0.66        1.31      1.27 o 
   6  12   1       11.82       13.06      1.67 o 
   7  12   1        2.80        2.44      0.82 o 
  -7  13   1       32.75       33.84      1.92 o 
  -6  13   1       29.65       34.60      2.83 o 
  -5  13   1        0.26        0.84      0.99 o 
  -4  13   1        0.81        0.69      1.28 o 
  -3  13   1        9.31        8.18      1.90 o 
  -2  13   1        8.68       10.97      1.66 o 
  -1  13   1       41.90       50.97      2.55 o 
   0  13   1      125.01      140.20      5.03 o 
   1  13   1       31.26       33.00      2.48 o 
   2  13   1       23.36       35.63      7.25 o 
   3  13   1        2.63        2.35      1.30 o 
   4  13   1        0.13        0.19      0.85 o 
   5  13   1        2.64        2.68      1.09 o 
   6  13   1        4.84        2.62      1.04 o 
  -6  14   1       37.54       42.60      4.08 o 
  -5  14   1        9.21        7.43      2.12 o 
  -4  14   1       19.52       20.36      2.94 o 
  -3  14   1      112.15      122.48      6.52 o 
  -2  14   1      124.42      121.02      8.68 o 
  -1  14   1      148.28      131.13      7.21 o 
   0  14   1       47.08       46.61      2.27 o 
   1  14   1       25.68       22.57      1.74 o 
   2  14   1        0.01        5.55      3.76 o 
   3  14   1        3.68        4.72      1.24 o 
   4  14   1        6.00        7.17      1.55 o 
   5  14   1       10.31       10.65      1.45 o 
   6  14   1       74.22       98.85      5.20 o 
  -5  15   1        1.62        0.86      1.03 o 
  -4  15   1        2.37        1.58      1.32 o 
  -3  15   1       30.11       24.42      2.96 o 
  -2  15   1       39.72       36.44      4.60 o 
  -1  15   1       92.05       86.54      4.03 o 
   0  15   1      162.48      186.33      5.96 o 
   1  15   1       15.83       13.94      1.79 o 
   2  15   1        1.00        0.79      1.03 o 
   3  15   1        1.80        1.34      0.99 o 
   4  15   1       50.83       54.04      7.07 o 
   5  15   1      106.40      141.76      5.67 o 
  -4  16   1        0.18        0.48      1.15 o 
  -3  16   1       30.12       28.04      2.44 o 
  -2  16   1       12.96       16.55      3.17 o 
  -1  16   1       17.39       11.92      1.40 o 
   0  16   1       36.38       33.92      3.20 o 
   1  16   1       10.17       10.00      1.27 o 
   2  16   1       34.85       38.86      3.54 o 
   3  16   1       17.17       20.58      1.93 o 
  -1  17   1        2.61        2.51      3.07 o 
   0  17   1       22.18       21.47      3.29 o 
   1  17   1       21.02       18.91      3.05 o 
 -10   0   2       56.34       61.65      6.27 o 
  -8   0   2        2.43        2.76      1.92 o 
  -6   0   2        0.84        0.79      0.69 o 
  -4   0   2       73.35       73.37      1.36 o 
  -2   0   2     2686.10     2453.63     46.07 o 
   0   0   2        0.24        3.12      0.69 o 
   2   0   2      322.38      322.66      5.68 o 
   4   0   2     1378.05     1526.68     30.97 o 
   6   0   2        2.95        2.31      1.68 o 
   8   0   2       83.41       63.83      5.85 o 
  10   0   2        0.25        0.36      1.06 o 
 -11   1   2       21.29       27.67      2.77 o 
 -10   1   2        0.90        1.37      1.54 o 
  -9   1   2      136.97      163.18     29.42 o 
  -8   1   2       20.77       20.78      1.78 o 
  -7   1   2       70.73       72.52      3.00 o 
  -6   1   2      141.17      142.57      2.94 o 
  -5   1   2      534.13      580.42      7.93 o 
  -4   1   2      612.09      657.25      8.72 o 
  -3   1   2      171.41      157.48      2.24 o 
  -2   1   2      824.70      833.67     10.62 o 
  -1   1   2     1328.38     1346.07     17.96 o 
   0   1   2     6507.91     6308.43     95.75 o 
   1   1   2      408.07      381.08      4.57 o 
   2   1   2        0.94        0.70      0.27 o 
   3   1   2     2219.66     2332.55     32.16 o 
   4   1   2     1230.86     1358.84     18.68 o 
   5   1   2      182.84      179.68      2.90 o 
   6   1   2       83.44       83.16      4.49 o 
   7   1   2       34.61       31.40      2.57 o 
   8   1   2       70.86       59.57      3.91 o 
   9   1   2        0.78        1.40      1.36 o 
  10   1   2        2.95        3.74      1.33 o 
 -11   2   2       72.41       98.54      5.27 o 
 -10   2   2        0.22        0.37      1.12 o 
  -9   2   2       49.92       48.46      3.97 o 
  -8   2   2        4.53        4.39      1.69 o 
  -7   2   2        5.45        6.34      1.18 o 
  -6   2   2      350.10      296.59      5.79 o 
  -5   2   2      116.02      100.88      1.74 o 
  -4   2   2       60.67       47.40      1.00 o 
  -3   2   2        1.22        1.14      0.39 o 
  -2   2   2       65.69       63.84      1.15 o 
  -1   2   2     1130.74     1068.62     13.89 o 
   0   2   2     4823.43     4675.50     69.73 o 
   1   2   2      480.76      529.64      6.32 o 
   2   2   2      397.67      383.03      4.49 o 
   3   2   2     1221.09     1294.20     17.90 o 
   4   2   2      448.20      496.32      7.52 o 
   5   2   2        5.92        5.44      0.70 o 
   6   2   2       49.23       47.99      2.66 o 
   7   2   2        1.05        0.96      1.51 o 
   8   2   2       52.87       48.69      2.95 o 
   9   2   2        5.64        5.68      1.54 o 
  10   2   2        9.24        5.70      1.32 o 
 -11   3   2       13.47       16.47      2.51 o 
 -10   3   2       22.96       23.15      2.22 o 
  -9   3   2      113.58      115.21      5.73 o 
  -8   3   2     1185.47     1190.66     37.20 o 
  -7   3   2       30.78       25.81      1.98 o 
  -6   3   2      623.18      590.36     12.71 o 
  -5   3   2     1465.81     1502.65     22.26 o 
  -4   3   2     2885.08     2964.79     43.59 o 
  -3   3   2      949.83      901.16     11.82 o 
  -2   3   2      387.19      374.15      4.64 o 
  -1   3   2     3692.37     3552.05     50.20 o 
   0   3   2      250.50      226.82      3.14 o 
   1   3   2        0.02        0.59      0.42 o 
   2   3   2        4.30        2.36      0.42 o 
   3   3   2       11.96       12.73      0.75 o 
   4   3   2      375.63      401.87      6.02 o 
   5   3   2        0.22        0.25      0.44 o 
   6   3   2       80.79       80.37      3.09 o 
   7   3   2       22.23       18.73      1.79 o 
   8   3   2        5.56        5.11      1.78 o 
   9   3   2       14.11       15.18      1.77 o 
  10   3   2       18.20       28.24      2.13 o 
 -11   4   2        4.19        1.56      2.28 o 
 -10   4   2        0.70        0.17      0.74 o 
  -9   4   2       12.28       57.77     41.29 o 
  -8   4   2        5.95        7.23      1.53 o 
  -7   4   2        8.13        7.91      1.46 o 
  -6   4   2      673.79      719.83     16.90 o 
  -5   4   2       74.60       59.30      1.24 o 
  -4   4   2     5784.35     6063.38     97.99 o 
  -3   4   2      602.38      667.55     11.45 o 
  -2   4   2      891.06      918.53     11.58 o 
  -1   4   2      788.90      793.34     10.63 o 
   0   4   2       30.92       36.30      0.98 o 
   1   4   2      128.46      147.67      2.81 o 
   2   4   2      264.56      279.96      4.08 o 
   3   4   2        1.66        1.92      0.46 o 
   4   4   2      400.31      393.00      6.84 o 
   5   4   2        3.69        3.40      0.79 o 
   6   4   2       34.50       36.70      1.79 o 
   7   4   2       88.35       89.57      3.62 o 
   8   4   2        8.84        7.73      1.67 o 
   9   4   2        2.45        2.76      1.43 o 
  10   4   2       13.31       15.04      2.04 o 
 -11   5   2       12.57       86.05      7.33 o 
 -10   5   2       20.40       28.39     10.66 o 
  -9   5   2        0.01        0.43      1.01 o 
  -8   5   2       91.81       89.74      4.86 o 
  -7   5   2      942.27      916.00     32.49 o 
  -6   5   2        3.31        3.38      0.52 o 
  -5   5   2       92.83       93.19      1.80 o 
  -4   5   2       34.79       32.58      0.88 o 
  -3   5   2      732.93      791.25      9.97 o 
  -2   5   2       50.41       50.70      1.13 o 
  -1   5   2       57.79       58.14      1.26 o 
   0   5   2      669.91      636.77      8.53 o 
   1   5   2      118.85      133.51      2.12 o 
   2   5   2       33.68       40.18      1.14 o 
   3   5   2      522.34      556.96      8.34 o 
   4   5   2       95.32      113.95      2.29 o 
   5   5   2       14.74       14.26      1.12 o 
   6   5   2       30.79       30.28      1.91 o 
   7   5   2       32.22       35.80      2.25 o 
   8   5   2       38.62       34.36      2.65 o 
   9   5   2        1.10        0.31      0.80 o 
 -10   6   2        4.00        5.44      2.40 o 
  -9   6   2      113.48      118.28      6.16 o 
  -8   6   2        8.78        8.54      1.77 o 
  -7   6   2      162.33      167.66      5.97 o 
  -6   6   2       55.02       57.37      2.49 o 
  -5   6   2      281.46      293.72      7.34 o 
  -4   6   2       27.60       29.36      1.04 o 
  -3   6   2      148.54      166.29      2.51 o 
  -2   6   2      175.93      165.77      2.45 o 
  -1   6   2      383.77      387.43      5.27 o 
   0   6   2      141.95      137.88      2.12 o 
   1   6   2      145.60      161.38      2.50 o 
   2   6   2      269.84      266.99      4.00 o 
   3   6   2        1.11        0.33      0.33 o 
   4   6   2       80.90       73.30      2.18 o 
   5   6   2      478.33      454.46     10.43 o 
   6   6   2      207.54      201.40      5.93 o 
   7   6   2      350.66      351.87     10.76 o 
   8   6   2        7.51        7.56      1.24 o 
   9   6   2        0.67        0.66      0.65 o 
 -10   7   2        4.99        0.92      1.40 o 
  -9   7   2      109.62      115.51      5.68 o 
  -8   7   2       56.46       59.63      4.49 o 
  -7   7   2      107.08      112.24      4.80 o 
  -6   7   2       10.61        9.63      1.41 o 
  -5   7   2        6.02        7.02      1.39 o 
  -4   7   2      155.54      152.05      3.34 o 
  -3   7   2        8.05        7.89      0.60 o 
  -2   7   2       31.72       28.83      0.81 o 
  -1   7   2      343.80      380.21      5.35 o 
   0   7   2      336.78      306.75      4.47 o 
   1   7   2      767.34      833.15     13.14 o 
   2   7   2      240.24      242.61      4.24 o 
   3   7   2      203.52      226.05      4.77 o 
   4   7   2       34.34       32.82      1.72 o 
   5   7   2       98.29       92.62      3.41 o 
   6   7   2      385.60      388.28     11.53 o 
   7   7   2        9.23        9.57      1.19 o 
   8   7   2       26.49       30.00      2.44 o 
   9   7   2        0.59       -0.19      0.74 o 
 -10   8   2       17.69       17.15      2.59 o 
  -9   8   2       26.16       29.00      3.88 o 
  -8   8   2      131.68      146.14      6.74 o 
  -7   8   2       63.83       62.31      3.55 o 
  -6   8   2        4.94        5.28      1.75 o 
  -5   8   2       11.48       14.20      1.40 o 
  -4   8   2        7.18        5.70      1.47 o 
  -3   8   2        0.67        1.57      0.39 o 
  -2   8   2      219.27      226.26      3.30 o 
  -1   8   2       10.66        8.88      0.59 o 
   0   8   2      666.30      625.52      9.52 o 
   1   8   2      304.05      299.83      4.84 o 
   2   8   2       35.15       23.82      1.21 o 
   3   8   2      129.98      121.07      3.52 o 
   4   8   2      120.12      116.00      3.96 o 
   5   8   2        7.48        6.93      1.35 o 
   6   8   2       47.49       45.83      2.44 o 
   7   8   2      127.32      139.48      5.05 o 
   8   8   2        0.10        0.20      0.82 o 
   9   8   2        0.64        1.21      1.75 o 
  -9   9   2        0.00        0.10      0.92 o 
  -8   9   2        7.68        6.52      1.69 o 
  -7   9   2       81.68       78.32      4.74 o 
  -6   9   2       19.58       13.34      2.79 o 
  -5   9   2       53.57       55.80      2.76 o 
  -4   9   2       21.83       23.68      1.61 o 
  -3   9   2       98.08       94.18      2.95 o 
  -2   9   2       37.19       35.57      1.11 o 
  -1   9   2       88.19       92.22      1.99 o 
   0   9   2        5.02        5.66      0.62 o 
   1   9   2        2.88        3.19      0.57 o 
   2   9   2       79.25       70.28      2.11 o 
   3   9   2      742.90      687.59     16.97 o 
   4   9   2       97.61       94.75      3.86 o 
   5   9   2       84.03       80.67      3.51 o 
   6   9   2      136.96      136.12      5.11 o 
   7   9   2       18.38       18.36      1.92 o 
   8   9   2        4.68        2.58      1.13 o 
  -9  10   2       12.68       16.74      2.98 o 
  -8  10   2       71.03       74.77      4.85 o 
  -7  10   2      418.90      444.75     23.78 o 
  -6  10   2      171.62      176.06      6.14 o 
  -5  10   2      272.18      267.41      9.36 o 
  -4  10   2        1.57        1.78      0.95 o 
  -3  10   2        7.38        4.88      1.03 o 
  -2  10   2       72.97       75.97      2.77 o 
  -1  10   2      351.78      321.70      9.82 o 
   0  10   2        9.90        8.83      1.29 o 
   1  10   2      231.25      231.08      5.69 o 
   2  10   2      741.93      721.39     18.22 o 
   3  10   2      233.96      229.36      7.39 o 
   4  10   2      138.25      134.92      5.16 o 
   5  10   2      354.16      375.09     11.39 o 
   6  10   2       70.68       72.89      4.72 o 
   7  10   2        2.98        2.71      1.50 o 
   8  10   2        2.63        0.73      0.89 o 
  -8  11   2       22.65       17.90      4.95 o 
  -7  11   2       31.41       24.41      4.80 o 
  -6  11   2       86.65       99.61      4.45 o 
  -5  11   2       50.55       50.39      3.09 o 
  -4  11   2      104.04      101.02      4.69 o 
  -3  11   2       24.28       27.67      2.68 o 
  -2  11   2      115.70      101.99      3.84 o 
  -1  11   2       71.16       72.38      2.37 o 
   0  11   2       89.24       86.93      2.73 o 
   1  11   2       29.63       33.15      2.52 o 
   2  11   2        6.81        6.03      1.25 o 
   3  11   2       59.54       71.92     13.00 o 
   4  11   2      181.81      194.65      6.80 o 
   5  11   2      143.18      150.36      6.11 o 
   6  11   2      354.01      379.98     13.26 o 
   7  11   2        0.91        0.63      0.87 o 
  -8  12   2      112.87      139.49      9.77 o 
  -7  12   2       11.21       12.73      1.62 o 
  -6  12   2        3.15        3.82      1.73 o 
  -5  12   2        5.46        4.34      1.42 o 
  -4  12   2        6.67        4.38      1.38 o 
  -3  12   2       86.10       78.60      4.37 o 
  -2  12   2      201.34      190.55     10.63 o 
  -1  12   2        1.69        1.11      0.98 o 
   0  12   2      483.90      466.83     11.24 o 
   1  12   2      179.85      177.87      5.18 o 
   2  12   2       25.67       25.18      2.46 o 
   3  12   2        7.47        8.15      1.70 o 
   4  12   2       13.60       15.19      1.86 o 
   5  12   2       56.16       61.87      3.34 o 
   6  12   2       17.06       20.90      2.21 o 
   7  12   2        1.51        0.17      0.56 o 
  -7  13   2        6.87       12.19      1.74 o 
  -6  13   2      131.04      128.97      7.72 o 
  -5  13   2       39.59       34.52      4.80 o 
  -4  13   2      110.71      110.60      5.82 o 
  -3  13   2       76.29       70.69      4.50 o 
  -2  13   2       47.32       46.49      3.98 o 
  -1  13   2      122.18      130.80      5.04 o 
   0  13   2       47.11       42.65      2.69 o 
   1  13   2       74.95       65.88      2.68 o 
   2  13   2        2.20        2.37      1.14 o 
   3  13   2        1.07        0.85      1.23 o 
   4  13   2       72.29       87.38      3.97 o 
   5  13   2       76.22       88.92      4.41 o 
   6  13   2      101.52      105.23     15.22 o 
  -6  14   2        0.01        0.74      1.24 o 
  -5  14   2       40.14       35.58      4.24 o 
  -4  14   2       35.13       32.32      3.75 o 
  -3  14   2       23.97       20.68      8.00 o 
  -2  14   2       45.93       49.83      4.23 o 
  -1  14   2       32.15       32.54      2.52 o 
   0  14   2       12.78        8.18      1.60 o 
   1  14   2      107.63       98.14      5.22 o 
   2  14   2       12.21       11.06      1.45 o 
   3  14   2        1.89        2.11      1.02 o 
   4  14   2       55.70       61.24      3.12 o 
   5  14   2        0.48       -0.05      0.54 o 
  -5  15   2        0.87        1.51      1.41 o 
  -4  15   2        5.40        2.75      1.44 o 
  -3  15   2        5.61        8.00      1.88 o 
  -2  15   2        3.90        5.10      1.87 o 
  -1  15   2       54.13       47.65      6.29 o 
   0  15   2       69.69       67.97      3.20 o 
   1  15   2       59.73       60.36      3.69 o 
   2  15   2       83.80       83.96      7.37 o 
   3  15   2        9.52        7.73      1.28 o 
   4  15   2        6.40        4.83      1.18 o 
  -4  16   2        1.20        0.46      0.95 o 
  -3  16   2        0.04       -0.02      0.58 o 
  -2  16   2       34.29       40.19      2.46 o 
  -1  16   2       86.99       94.76      6.50 o 
   0  16   2       98.46       90.90     16.34 o 
   1  16   2       24.72       27.18      2.56 o 
   2  16   2        4.97        7.31      1.71 o 
   3  16   2       72.97       83.07     10.76 o 
 -11   0   3        8.64       25.97      5.68 o 
  -9   0   3      278.30      288.77     14.18 o 
  -7   0   3        1.08        0.90      2.06 o 
  -5   0   3     1019.13     1134.84     22.34 o 
  -3   0   3     1631.02     1674.16     30.79 o 
  -1   0   3      290.41      288.16      7.80 o 
   1   0   3      291.08      292.40      5.06 o 
   3   0   3      101.23       93.81      2.05 o 
   5   0   3       26.84       26.06      1.65 o 
   7   0   3        6.73        6.68      2.84 o 
   9   0   3        1.50        0.06      1.23 o 
 -11   1   3       14.55       20.28      3.66 o 
 -10   1   3        2.60        2.29      1.45 o 
  -9   1   3      103.87       96.64      4.27 o 
  -8   1   3        1.86        1.97      1.56 o 
  -7   1   3      106.83      100.23      4.27 o 
  -6   1   3        8.65        8.20      0.86 o 
  -5   1   3      785.80      831.80     12.41 o 
  -4   1   3      468.75      554.86      7.11 o 
  -3   1   3       56.83       61.82      1.18 o 
  -2   1   3      345.40      339.01      4.68 o 
  -1   1   3      167.72      166.31      2.30 o 
   0   1   3     1389.09     1412.45     18.38 o 
   1   1   3       49.61       47.82      0.94 o 
   2   1   3       78.85       80.98      1.30 o 
   3   1   3      133.45      140.76      2.06 o 
   4   1   3      176.90      195.90      3.28 o 
   5   1   3        0.23        0.57      0.58 o 
   6   1   3        0.30        0.73      1.10 o 
   7   1   3        0.67        0.48      1.06 o 
   8   1   3       45.66       40.18      3.07 o 
   9   1   3       59.02       54.63      3.31 o 
 -11   2   3       25.01       49.64      8.38 o 
 -10   2   3        0.24        1.08      1.49 o 
  -9   2   3      258.00      264.39     11.34 o 
  -8   2   3      119.65      117.53      4.90 o 
  -7   2   3       79.23       82.33      3.77 o 
  -6   2   3        3.32        8.60      0.83 o 
  -5   2   3       10.45       12.52      0.52 o 
  -4   2   3      537.57      546.62      6.83 o 
  -3   2   3        6.21        5.31      0.42 o 
  -2   2   3     1273.02     1271.41     17.43 o 
  -1   2   3      225.28      215.37      2.89 o 
   0   2   3      143.08      141.34      2.04 o 
   1   2   3      183.70      192.91      2.60 o 
   2   2   3      599.47      634.20      7.83 o 
   3   2   3      157.70      186.47      3.00 o 
   4   2   3       14.80       16.12      0.79 o 
   5   2   3       22.08       30.65      1.56 o 
   6   2   3       39.84       40.42      3.08 o 
   7   2   3       24.15       22.40      2.22 o 
   8   2   3       45.46       46.66      3.00 o 
   9   2   3       35.92       33.19      2.35 o 
 -11   3   3       58.39       52.31     10.44 o 
 -10   3   3       52.67       45.25      2.90 o 
  -9   3   3        1.99        3.03      1.53 o 
  -8   3   3     1156.32     1185.99     43.48 o 
  -7   3   3      136.90      142.32      5.14 o 
  -6   3   3      863.93      880.33     20.82 o 
  -5   3   3      210.58      229.62      3.56 o 
  -4   3   3      323.03      317.91      4.64 o 
  -3   3   3      112.69      119.67      1.80 o 
  -2   3   3      445.08      424.02      5.27 o 
  -1   3   3     3231.23     3227.57     46.98 o 
   0   3   3     4458.05     4464.54     69.66 o 
   1   3   3      159.66      169.24      2.56 o 
   2   3   3       98.88      105.17      1.87 o 
   3   3   3        1.43        2.22      0.42 o 
   4   3   3       54.15       49.65      1.27 o 
   5   3   3       72.82       77.24      3.07 o 
   6   3   3       18.93       20.25      1.62 o 
   7   3   3       39.58       31.71      2.92 o 
   8   3   3       22.16       16.92      4.11 o 
   9   3   3        4.47        3.63      1.64 o 
 -11   4   3       43.00       36.86      9.44 o 
 -10   4   3       45.65       38.32      4.13 o 
  -9   4   3      255.80      248.57     12.46 o 
  -8   4   3      277.76      264.82     13.85 o 
  -7   4   3      308.69      283.88     10.86 o 
  -6   4   3       18.53       16.62      1.16 o 
  -5   4   3       25.29       23.12      0.83 o 
  -4   4   3       85.46       98.88      1.64 o 
  -3   4   3      101.53      114.79      1.59 o 
  -2   4   3      204.55      199.73      2.78 o 
  -1   4   3      245.20      239.46      3.45 o 
   0   4   3      789.72      797.17     10.83 o 
   1   4   3        5.50        5.87      0.54 o 
   2   4   3     1785.50     1954.19     33.13 o 
   3   4   3      169.42      195.69      3.22 o 
   4   4   3     1932.39     2048.45     37.57 o 
   5   4   3       69.46       63.22      2.35 o 
   6   4   3       22.77       25.80      1.88 o 
   7   4   3       18.21       14.14      1.98 o 
   8   4   3       10.10       12.17      1.67 o 
   9   4   3       36.67       37.37      2.20 o 
 -11   5   3        5.34        4.54      1.44 o 
 -10   5   3       11.30       11.64      2.49 o 
  -9   5   3        2.25        4.09      2.61 o 
  -8   5   3       10.08        7.15      3.03 o 
  -7   5   3      168.02      153.18      5.45 o 
  -6   5   3       64.07       55.53      2.56 o 
  -5   5   3        6.17        5.34      0.67 o 
  -4   5   3      109.58      120.95      2.18 o 
  -3   5   3       56.41       46.13      0.97 o 
  -2   5   3      780.35      785.70     11.03 o 
  -1   5   3     1824.29     1895.87     29.58 o 
   0   5   3     1094.26     1164.52     16.21 o 
   1   5   3      807.35      901.88     12.50 o 
   2   5   3       28.73       35.80      1.05 o 
   3   5   3      363.73      376.11      5.81 o 
   4   5   3      286.74      293.80      6.29 o 
   5   5   3       12.83       10.55      1.24 o 
   6   5   3      122.09      115.27      3.85 o 
   7   5   3        0.01       -0.32      0.79 o 
   8   5   3        1.00        1.14      1.12 o 
   9   5   3        1.13        0.65      0.99 o 
 -10   6   3        0.83        0.63      1.84 o 
  -9   6   3       81.83       79.29      5.80 o 
  -8   6   3      219.70      206.42     11.90 o 
  -7   6   3      287.81      297.17      9.93 o 
  -6   6   3      184.31      184.10      5.78 o 
  -5   6   3      540.46      584.15     12.09 o 
  -4   6   3       39.14       35.71      1.05 o 
  -3   6   3      129.10      145.27      2.68 o 
  -2   6   3      241.25      243.68      3.48 o 
  -1   6   3      171.38      176.87      2.74 o 
   0   6   3      612.89      627.97      9.04 o 
   1   6   3        2.94        4.28      0.64 o 
   2   6   3       74.51       94.95      2.17 o 
   3   6   3       78.73       75.69      2.24 o 
   4   6   3       12.76       12.61      1.48 o 
   5   6   3      405.43      399.93     10.46 o 
   6   6   3      228.10      222.98      6.43 o 
   7   6   3        0.66        0.41      0.77 o 
   8   6   3       19.89       17.39      1.84 o 
   9   6   3        2.06        0.95      0.94 o 
 -10   7   3       29.68       26.94      2.86 o 
  -9   7   3        2.94        2.17      1.91 o 
  -8   7   3        4.84        5.69      1.87 o 
  -7   7   3        0.01        0.86      1.16 o 
  -6   7   3        9.67        8.67      1.29 o 
  -5   7   3       89.25      102.03      3.49 o 
  -4   7   3      154.52      169.26      3.56 o 
  -3   7   3      154.03      142.76      2.55 o 
  -2   7   3      132.89      128.15      2.01 o 
  -1   7   3        3.10        2.92      0.46 o 
   0   7   3       80.60       91.55      1.96 o 
   1   7   3      238.57      260.30      4.17 o 
   2   7   3       16.32       19.53      1.11 o 
   3   7   3       28.93       26.66      1.54 o 
   4   7   3        1.71        2.24      1.00 o 
   5   7   3      113.51      116.57      4.07 o 
   6   7   3        1.83        1.89      1.06 o 
   7   7   3      167.68      154.31      6.42 o 
   8   7   3        0.21       -0.05      0.57 o 
 -10   8   3        0.29        0.14      1.20 o 
  -9   8   3        6.88        5.65      2.03 o 
  -8   8   3        6.41        4.13      1.41 o 
  -7   8   3       83.20       89.55      4.63 o 
  -6   8   3        8.71        7.05      1.20 o 
  -5   8   3      106.86      103.52      3.58 o 
  -4   8   3       17.10       18.46      1.22 o 
  -3   8   3        0.80        0.58      0.39 o 
  -2   8   3        0.36        1.73      0.36 o 
  -1   8   3      122.44      139.45      2.69 o 
   0   8   3       27.51       26.03      1.00 o 
   1   8   3       66.76       57.80      1.51 o 
   2   8   3        0.08        0.51      0.59 o 
   3   8   3       34.19       31.38      1.65 o 
   4   8   3       27.90       25.27      2.07 o 
   5   8   3       98.08      101.80      3.61 o 
   6   8   3       45.39       40.21      2.45 o 
   7   8   3       26.95       19.14      1.66 o 
   8   8   3        6.87        5.28      1.47 o 
  -9   9   3       30.01       26.51      2.11 o 
  -8   9   3        9.91        7.91      1.43 o 
  -7   9   3       32.27       28.75      1.77 o 
  -6   9   3       12.03       16.91      1.76 o 
  -5   9   3       36.94       38.98      2.12 o 
  -4   9   3        0.81        0.51      0.83 o 
  -3   9   3       15.96       12.34      1.06 o 
  -2   9   3      177.39      163.63      4.13 o 
  -1   9   3       72.70       70.42      1.94 o 
   0   9   3      447.93      415.68      7.90 o 
   1   9   3      102.71      104.41      3.33 o 
   2   9   3        2.83        4.44      0.94 o 
   3   9   3       10.14        8.54      1.70 o 
   4   9   3        7.60        7.36      1.70 o 
   5   9   3       68.31       72.92      3.21 o 
   6   9   3      127.98      134.76      5.18 o 
   7   9   3       57.08       59.23      3.97 o 
   8   9   3       85.29       94.16     17.85 o 
  -9  10   3       25.95       23.94      4.57 o 
  -8  10   3       18.14       18.13      2.24 o 
  -7  10   3       63.45       60.01      2.81 o 
  -6  10   3       15.98       12.14      1.79 o 
  -5  10   3       78.62       75.21      4.44 o 
  -4  10   3        1.01        0.66      0.83 o 
  -3  10   3      142.01      139.93      8.22 o 
  -2  10   3      428.42      404.95     10.35 o 
  -1  10   3       15.89       15.30      1.15 o 
   0  10   3       13.68       12.72      1.21 o 
   1  10   3        4.02        3.61      0.99 o 
   2  10   3      111.18      109.96      3.55 o 
   3  10   3       58.63       55.87      2.42 o 
   4  10   3        7.59        9.94      1.49 o 
   5  10   3       49.86       51.36      2.74 o 
   6  10   3        7.56        6.15      1.30 o 
   7  10   3       49.86       51.19      4.51 o 
  -8  11   3       14.30       14.47      1.53 o 
  -7  11   3      203.47      189.12     11.91 o 
  -6  11   3       76.03       66.55      3.97 o 
  -5  11   3      107.34       83.79      9.16 o 
  -4  11   3       22.17       18.93      1.89 o 
  -3  11   3       30.19       30.06      2.67 o 
  -2  11   3        2.23        2.56      0.94 o 
  -1  11   3      216.64      207.93      6.60 o 
   0  11   3      193.96      183.41      4.97 o 
   1  11   3      658.86      661.15     17.17 o 
   2  11   3      101.11       96.35      3.56 o 
   3  11   3      469.50      533.81     15.73 o 
   4  11   3       57.44       69.57      3.62 o 
   5  11   3        0.14        0.39      1.25 o 
   6  11   3      133.60      155.75      6.14 o 
   7  11   3        9.80       10.07      1.19 o 
  -8  12   3        1.95        0.56      0.90 o 
  -7  12   3        3.23        1.27      0.98 o 
  -6  12   3       76.10       79.08      3.86 o 
  -5  12   3        0.91        0.34      0.90 o 
  -4  12   3       30.38       30.67      3.02 o 
  -3  12   3        2.20        2.63      1.70 o 
  -2  12   3      219.72      214.03      7.43 o 
  -1  12   3      663.73      642.89     19.39 o 
   0  12   3       18.98       22.78      1.56 o 
   1  12   3        1.36        2.17      1.10 o 
   2  12   3      651.26      702.04     18.64 o 
   3  12   3       25.57       30.21      2.44 o 
   4  12   3       85.12       97.47      4.22 o 
   5  12   3       69.20       74.54      4.06 o 
   6  12   3        1.95        1.07      1.28 o 
  -7  13   3      159.45      167.92     14.64 o 
  -6  13   3       33.56       38.70      4.22 o 
  -5  13   3        0.57        0.93      1.15 o 
  -4  13   3        1.84        2.39      1.63 o 
  -3  13   3       42.35       46.48      3.55 o 
  -2  13   3        0.29        0.11      0.84 o 
  -1  13   3        0.18        0.25      1.11 o 
   0  13   3       11.13       11.63      1.49 o 
   1  13   3      416.97      413.14     11.55 o 
   2  13   3       68.34       72.49      3.39 o 
   3  13   3      384.64      437.42     12.98 o 
   4  13   3       76.86       83.90      3.48 o 
   5  13   3       44.17       46.24      2.47 o 
  -6  14   3       64.76       82.23      6.24 o 
  -5  14   3        1.52        0.20      0.94 o 
  -4  14   3        2.28        2.25      1.48 o 
  -3  14   3        0.09        0.61      1.46 o 
  -2  14   3        1.56        1.84      1.29 o 
  -1  14   3        0.06        0.43      0.83 o 
   0  14   3       94.81       98.68      4.74 o 
   1  14   3        4.58        3.15      1.03 o 
   2  14   3       13.73       15.80      1.81 o 
   3  14   3        2.85        2.69      1.16 o 
   4  14   3       43.37       50.14      7.03 o 
  -5  15   3        1.47        2.19      1.28 o 
  -4  15   3        2.86        3.51      1.25 o 
  -3  15   3       53.25       53.55      3.30 o 
  -2  15   3        0.63        0.03      0.63 o 
  -1  15   3       44.26       44.99      3.22 o 
   0  15   3       53.75       47.71      2.41 o 
   1  15   3       10.91        7.49      1.03 o 
   2  15   3        3.76        3.93      1.18 o 
   3  15   3        1.64        0.85      0.79 o 
  -3  16   3        3.77        1.28      1.58 o 
  -2  16   3        6.52        5.82      1.19 o 
  -1  16   3        4.46        1.27      1.01 o 
   0  16   3        5.70        1.79      1.66 o 
   1  16   3       49.81       49.78      5.07 o 
   2  16   3        1.01        0.44      1.72 o 
 -10   0   4      101.89       90.41      6.64 o 
  -8   0   4      941.17      978.69     44.62 o 
  -6   0   4      145.58      171.36      5.53 o 
  -4   0   4       58.69       54.72      1.60 o 
  -2   0   4      371.53      405.38      8.69 o 
   0   0   4      145.27      147.71      2.84 o 
   2   0   4        3.46        5.49      0.58 o 
   4   0   4        8.65        5.83      1.16 o 
   6   0   4        0.99       -0.05      1.11 o 
   8   0   4        0.15       -0.57      1.78 o 
 -11   1   4       57.35       57.13      7.34 o 
 -10   1   4        9.12        6.33      1.35 o 
  -9   1   4       61.12       61.49      3.66 o 
  -8   1   4      340.21      354.96     11.77 o 
  -7   1   4        0.63        1.54      1.61 o 
  -6   1   4      122.89      128.59      3.92 o 
  -5   1   4       81.59       85.04      2.00 o 
  -4   1   4       95.20       95.68      1.70 o 
  -3   1   4        5.45        5.64      0.42 o 
  -2   1   4       18.71       17.10      0.65 o 
  -1   1   4      243.99      259.71      3.32 o 
   0   1   4      157.54      159.08      2.18 o 
   1   1   4       38.58       37.68      0.85 o 
   2   1   4       52.70       51.02      1.03 o 
   3   1   4      120.02      136.99      2.35 o 
   4   1   4        0.83        1.61      0.81 o 
   5   1   4        9.95        9.31      1.47 o 
   6   1   4       57.18       54.30      3.88 o 
   7   1   4      143.33      133.88      5.74 o 
   8   1   4       96.18       88.90      4.38 o 
   9   1   4        0.79        0.61      1.00 o 
 -11   2   4       39.33       39.59      6.68 o 
 -10   2   4        0.15        0.20      1.03 o 
  -9   2   4       73.59       66.24      3.25 o 
  -8   2   4      150.77      150.90      7.46 o 
  -7   2   4        8.53        8.21      1.48 o 
  -6   2   4        0.75        0.78      0.78 o 
  -5   2   4      204.99      247.44      4.53 o 
  -4   2   4      198.44      221.39      3.31 o 
  -3   2   4      399.51      435.23      6.05 o 
  -2   2   4      123.11      138.83      2.20 o 
  -1   2   4       73.49       79.17      1.43 o 
   0   2   4      472.59      499.28      6.73 o 
   1   2   4      162.04      166.87      2.32 o 
   2   2   4        8.42        8.50      0.50 o 
   3   2   4      384.58      407.27      6.06 o 
   4   2   4        7.63        7.48      0.73 o 
   5   2   4      149.43      145.84      5.13 o 
   6   2   4       65.50       59.98      2.87 o 
   7   2   4       19.37       19.44      2.39 o 
   8   2   4       42.42       53.03      3.14 o 
   9   2   4        0.00        0.24      0.90 o 
 -11   3   4       17.50        6.57      6.64 o 
 -10   3   4        4.12        3.31      2.33 o 
  -9   3   4        8.30        7.74      2.84 o 
  -8   3   4       28.31       25.86      2.73 o 
  -7   3   4      128.17      120.68      4.49 o 
  -6   3   4      115.39      122.06      3.81 o 
  -5   3   4       35.08       32.53      0.96 o 
  -4   3   4      471.05      525.20      7.14 o 
  -3   3   4       40.96       42.07      0.86 o 
  -2   3   4      186.83      187.17      2.69 o 
  -1   3   4     2113.44     2235.25     31.70 o 
   0   3   4     1697.22     1936.13     27.29 o 
   1   3   4      812.44      949.66     12.80 o 
   2   3   4      700.48      732.06      9.87 o 
   3   3   4        1.20        0.69      0.42 o 
   4   3   4      107.47      112.15      3.35 o 
   5   3   4        2.83        1.42      0.78 o 
   6   3   4       24.76       21.70      1.85 o 
   7   3   4      256.42      266.73     10.78 o 
   8   3   4        4.05        3.07      1.39 o 
   9   3   4       93.52       92.22      4.96 o 
 -11   4   4        4.77        3.90      1.95 o 
 -10   4   4       72.07       66.27      5.59 o 
  -9   4   4       19.30       19.43      4.92 o 
  -8   4   4       28.78       27.19      4.15 o 
  -7   4   4       20.48       20.42      2.64 o 
  -6   4   4       58.12       60.86      3.82 o 
  -5   4   4       41.78       46.04      1.24 o 
  -4   4   4      824.50      872.52     13.19 o 
  -3   4   4       15.19       12.21      0.61 o 
  -2   4   4        3.68        5.44      0.52 o 
  -1   4   4      151.43      152.07      2.46 o 
   0   4   4       11.16        9.11      0.53 o 
   1   4   4       24.09       25.86      0.81 o 
   2   4   4      140.58      149.23      2.63 o 
   3   4   4      353.22      357.85      6.44 o 
   4   4   4      121.50      107.25      2.86 o 
   5   4   4      212.11      214.62      5.97 o 
   6   4   4       74.87       75.86      3.69 o 
   7   4   4       15.58       10.27      1.90 o 
   8   4   4      150.24      176.50      6.22 o 
   9   4   4       10.65       14.71      1.97 o 
 -11   5   4       25.36       21.56      2.42 o 
 -10   5   4      144.61       93.71     63.83 o 
  -9   5   4       34.70       32.45      4.61 o 
  -8   5   4        0.35        0.56      1.71 o 
  -7   5   4       43.91       46.22      3.13 o 
  -6   5   4       64.71       63.78      3.06 o 
  -5   5   4        3.19        3.03      0.66 o 
  -4   5   4        7.01        5.78      0.55 o 
  -3   5   4        4.35        6.44      0.47 o 
  -2   5   4     1670.85     1765.27     26.73 o 
  -1   5   4      639.00      646.85      9.31 o 
   0   5   4     1201.16     1267.48     18.87 o 
   1   5   4      520.34      628.29      9.55 o 
   2   5   4        0.87        0.70      0.50 o 
   3   5   4        5.56        4.75      1.11 o 
   4   5   4        2.53        1.32      0.67 o 
   5   5   4        6.33        6.61      1.36 o 
   6   5   4       38.91       32.34      1.98 o 
   7   5   4       93.47       98.77      4.32 o 
   8   5   4       91.64      100.83      3.98 o 
 -10   6   4      178.54      180.72      9.08 o 
  -9   6   4      147.56       91.47     73.28 o 
  -8   6   4       25.44       25.00      3.71 o 
  -7   6   4       10.48       11.67      2.19 o 
  -6   6   4       30.63       32.59      2.03 o 
  -5   6   4      245.00      262.34      6.62 o 
  -4   6   4       32.77       32.04      1.08 o 
  -3   6   4      235.53      244.91      4.01 o 
  -2   6   4     1950.17     2018.67     32.35 o 
  -1   6   4      623.87      643.94     10.76 o 
   0   6   4       65.03       60.28      1.46 o 
   1   6   4       26.98       28.96      0.95 o 
   2   6   4      137.00      143.15      3.52 o 
   3   6   4       48.34       46.60      2.01 o 
   4   6   4       17.44       14.03      1.61 o 
   5   6   4      111.41      110.07      4.59 o 
   6   6   4        3.94        4.84      1.31 o 
   7   6   4       23.19       22.09      2.03 o 
   8   6   4        1.06        0.44      0.94 o 
 -10   7   4       48.00       45.53      3.59 o 
  -9   7   4       95.91       81.02      6.15 o 
  -8   7   4        2.67        2.02      1.51 o 
  -7   7   4        2.19        1.59      1.67 o 
  -6   7   4       29.46       26.94      1.64 o 
  -5   7   4       26.52       23.17      1.38 o 
  -4   7   4        0.37        0.30      0.48 o 
  -3   7   4       40.08       46.14      1.51 o 
  -2   7   4       39.15       31.04      0.98 o 
  -1   7   4        8.47        7.53      0.80 o 
   0   7   4      146.13      143.42      2.64 o 
   1   7   4       10.10        8.11      0.68 o 
   2   7   4      159.59      168.79      4.38 o 
   3   7   4      120.73      124.97      3.57 o 
   4   7   4       36.67       37.68      2.30 o 
   5   7   4        9.67       10.97      1.52 o 
   6   7   4       18.94       14.86      1.65 o 
   7   7   4        0.42        0.49      0.71 o 
   8   7   4       23.60       27.51      2.86 o 
 -10   8   4       17.35       21.01      2.50 o 
  -9   8   4       38.66       40.74      4.24 o 
  -8   8   4       66.04       69.26      3.83 o 
  -7   8   4       50.54       45.59      3.39 o 
  -6   8   4       23.44       19.54      1.53 o 
  -5   8   4        6.67        6.05      1.01 o 
  -4   8   4      123.03      117.20      3.96 o 
  -3   8   4       18.43       19.08      1.17 o 
  -2   8   4      381.67      379.34      8.60 o 
  -1   8   4       94.86       90.18      2.81 o 
   0   8   4       60.59       59.47      1.63 o 
   1   8   4        5.21        5.74      1.07 o 
   2   8   4       65.33       69.75      2.60 o 
   3   8   4        0.06        0.33      0.59 o 
   4   8   4      110.90      105.37      3.81 o 
   5   8   4       65.04       63.33      2.77 o 
   6   8   4       34.75       34.16      2.24 o 
   7   8   4        1.35        0.81      1.12 o 
  -9   9   4       13.12       14.04      2.64 o 
  -8   9   4      103.05      107.60      5.60 o 
  -7   9   4       34.39       29.58      2.65 o 
  -6   9   4       41.23       35.53      2.14 o 
  -5   9   4       20.69       23.67      1.72 o 
  -4   9   4        0.00        0.12      0.51 o 
  -3   9   4      159.74      138.85      4.32 o 
  -2   9   4       84.95       85.37      3.32 o 
  -1   9   4       38.85       37.84      1.88 o 
   0   9   4      155.37      158.80      4.51 o 
   1   9   4      293.22      288.22      7.12 o 
   2   9   4       26.11       22.48      1.48 o 
   3   9   4        1.80        1.46      0.75 o 
   4   9   4        0.25        0.55      1.13 o 
   5   9   4        3.03        2.30      1.07 o 
   6   9   4       88.80       92.33      4.09 o 
   7   9   4        1.23        1.42      0.72 o 
  -9  10   4        2.44        0.73      1.44 o 
  -8  10   4       43.44       43.71      3.89 o 
  -7  10   4       22.82       19.88      1.47 o 
  -6  10   4       10.00       12.48      1.56 o 
  -5  10   4        0.02        0.44      0.87 o 
  -4  10   4        5.69        6.01      1.27 o 
  -3  10   4       70.54       67.62      2.73 o 
  -2  10   4       28.19       28.50      1.74 o 
  -1  10   4       52.98       51.13      2.30 o 
   0  10   4      264.82      257.74      7.12 o 
   1  10   4      318.20      317.71      7.83 o 
   2  10   4      341.75      371.50      9.07 o 
   3  10   4      268.71      282.70      7.72 o 
   4  10   4       43.47       39.51      2.43 o 
   5  10   4       53.53       60.52      7.43 o 
   6  10   4        0.00        0.45      0.84 o 
   7  10   4        3.14        2.25      1.01 o 
  -8  11   4       53.14       46.44     10.93 o 
  -7  11   4       32.64       26.76      1.87 o 
  -6  11   4       66.21       56.25      3.18 o 
  -5  11   4       25.86       21.64      1.89 o 
  -4  11   4       99.93      105.88      4.55 o 
  -3  11   4       30.88       27.80      1.81 o 
  -2  11   4      477.47      478.50     12.51 o 
  -1  11   4       57.32       55.43      2.73 o 
   0  11   4      499.39      480.60     23.92 o 
   1  11   4       27.20       21.22      1.87 o 
   2  11   4        9.56        6.24      1.15 o 
   3  11   4       97.56      104.61      9.07 o 
   4  11   4       16.84       18.22      1.78 o 
   5  11   4       88.15      102.10      4.30 o 
   6  11   4       72.02       92.92      5.39 o 
  -8  12   4        2.39        0.24      1.19 o 
  -7  12   4       19.57       24.62      3.10 o 
  -6  12   4       33.11       35.41      3.48 o 
  -5  12   4        0.55        0.98      1.04 o 
  -4  12   4      219.54      266.36     20.15 o 
  -3  12   4      299.02      269.58     28.69 o 
  -2  12   4        2.98        2.14      1.14 o 
  -1  12   4     1002.24     1011.08     25.59 o 
   0  12   4        6.86        6.24      1.56 o 
   1  12   4       94.82      107.39      4.64 o 
   2  12   4      128.74      135.63      4.72 o 
   3  12   4        0.11       -0.19      0.84 o 
   4  12   4       80.71       95.91      4.16 o 
   5  12   4       53.68       66.45      3.93 o 
  -7  13   4        0.00        0.10      0.63 o 
  -6  13   4        0.29       -0.02      0.67 o 
  -5  13   4        9.68       10.89      1.85 o 
  -4  13   4        1.36        1.19      1.23 o 
  -3  13   4       97.31      109.33      5.90 o 
  -2  13   4       21.19       21.06      2.01 o 
  -1  13   4        1.62        3.09      1.33 o 
   0  13   4        8.41        8.69      1.28 o 
   1  13   4       27.21       32.59      2.26 o 
   2  13   4       11.52       10.26      1.09 o 
   3  13   4        2.49        3.37      1.18 o 
   4  13   4       57.35       61.27      2.67 o 
   5  13   4        5.35        3.23      1.45 o 
  -6  14   4       57.37       58.60      5.16 o 
  -5  14   4       36.96       46.81      3.06 o 
  -4  14   4       30.68       33.19      2.48 o 
  -3  14   4        0.83        1.13      1.48 o 
  -2  14   4      117.54      120.92     13.07 o 
  -1  14   4       19.69       19.51      1.74 o 
   0  14   4      166.40      148.67      7.80 o 
   1  14   4      150.82      155.13      5.33 o 
   2  14   4       44.14       48.58      3.16 o 
   3  14   4       46.64       51.10      2.45 o 
   4  14   4        8.43        7.00      1.31 o 
  -5  15   4        6.19        6.43      1.19 o 
  -4  15   4       10.23       12.06      1.64 o 
  -3  15   4        3.18        3.17      1.23 o 
  -2  15   4       41.34       41.96      4.13 o 
  -1  15   4       23.23       20.91      2.54 o 
   0  15   4        0.97        0.39      0.79 o 
   1  15   4       13.64       11.89      1.30 o 
   2  15   4       42.33       41.27      4.55 o 
  -2  16   4       16.21       17.52      3.66 o 
  -1  16   4        9.77       11.81      2.02 o 
   0  16   4        5.18        3.30      1.97 o 
 -11   0   5       37.37       29.88      3.41 o 
  -9   0   5      723.32      677.10     31.11 o 
  -7   0   5      138.85      153.49      9.24 o 
  -5   0   5       38.53       31.64      1.75 o 
  -3   0   5      898.56      935.68     24.06 o 
  -1   0   5     4332.43     4640.18    160.18 o 
   1   0   5      178.55      193.54      3.58 o 
   3   0   5       27.20       26.86      2.12 o 
   5   0   5      106.99      119.63      5.44 o 
   7   0   5      240.95      233.80     21.66 o 
 -11   1   5        0.04        0.00      0.62 o 
 -10   1   5       90.09       80.27      4.74 o 
  -9   1   5        0.78        0.97      1.00 o 
  -8   1   5        4.24        3.26      1.97 o 
  -7   1   5      139.97      132.75      5.44 o 
  -6   1   5        6.96        6.48      0.91 o 
  -5   1   5      333.09      351.69      6.63 o 
  -4   1   5       38.98       40.68      1.23 o 
  -3   1   5        8.54        8.25      0.61 o 
  -2   1   5       29.92       32.09      1.10 o 
  -1   1   5      155.36      156.91      2.45 o 
   0   1   5        6.34        5.30      0.42 o 
   1   1   5      314.77      343.21      4.51 o 
   2   1   5      130.29      106.85      1.82 o 
   3   1   5      159.09      155.91      4.22 o 
   4   1   5      211.86      202.93      6.47 o 
   5   1   5        0.93        1.39      1.14 o 
   6   1   5       25.43       27.01      2.79 o 
   7   1   5       30.99       36.33      3.22 o 
   8   1   5       28.52       32.07      2.46 o 
 -11   2   5        0.08        0.18      0.85 o 
 -10   2   5       20.54       15.13      5.40 o 
  -9   2   5      168.88      186.44      8.71 o 
  -8   2   5       33.29       24.41      2.60 o 
  -7   2   5       41.63       40.49      2.28 o 
  -6   2   5        4.23        2.99      0.65 o 
  -5   2   5       42.69       37.73      1.54 o 
  -4   2   5       62.14       69.41      1.70 o 
  -3   2   5       56.66       59.16      1.42 o 
  -2   2   5      614.01      666.08     13.49 o 
  -1   2   5      237.16      260.87      3.89 o 
   0   2   5      254.82      299.77      4.39 o 
   1   2   5       46.22       44.75      1.02 o 
   2   2   5       17.09        9.87      0.59 o 
   3   2   5       39.97       37.66      1.53 o 
   4   2   5        9.55        9.72      1.16 o 
   5   2   5        4.99        5.26      1.13 o 
   6   2   5      205.88      204.09      7.06 o 
   7   2   5      190.09      200.49      7.93 o 
   8   2   5       85.38      105.31      6.48 o 
 -11   3   5       20.45       19.41      2.30 o 
 -10   3   5       10.51        4.28      3.07 o 
  -9   3   5       26.91       26.14      2.75 o 
  -8   3   5        6.58        4.62      1.91 o 
  -7   3   5        3.82        4.61      1.55 o 
  -6   3   5       11.41       14.31      2.02 o 
  -5   3   5      283.92      288.86      6.74 o 
  -4   3   5      453.08      472.15      8.13 o 
  -3   3   5       79.21       75.56      1.53 o 
  -2   3   5      189.71      189.77      2.91 o 
  -1   3   5       48.94       45.42      1.10 o 
   0   3   5       87.43       81.79      1.53 o 
   1   3   5      306.32      325.37      4.74 o 
   2   3   5       41.16       36.20      1.14 o 
   3   3   5        7.81        9.44      0.98 o 
   4   3   5      739.52      719.29     27.04 o 
   5   3   5      232.10      240.55      7.79 o 
   6   3   5      224.09      257.45      8.97 o 
   7   3   5       56.73       59.97      3.53 o 
   8   3   5       19.53       22.98      1.94 o 
 -11   4   5        1.26        1.97      2.16 o 
 -10   4   5        7.10        6.02      1.98 o 
  -9   4   5       13.48        6.54      6.11 o 
  -8   4   5       43.20       45.38      3.31 o 
  -7   4   5       17.36       14.58      1.87 o 
  -6   4   5       20.27       23.70      2.20 o 
  -5   4   5       12.03       11.56      0.83 o 
  -4   4   5        1.70        0.37      0.45 o 
  -3   4   5       15.19       13.11      0.70 o 
  -2   4   5      479.64      501.50      7.15 o 
  -1   4   5      973.51     1006.61     15.46 o 
   0   4   5       11.11        7.58      0.71 o 
   1   4   5       41.48       45.64      1.21 o 
   2   4   5        0.15        0.35      0.62 o 
   3   4   5       32.21       35.30      1.78 o 
   4   4   5       28.29       32.44      1.83 o 
   5   4   5      332.69      328.48     11.07 o 
   6   4   5      258.18      283.38     11.50 o 
   7   4   5        3.87        4.86      1.27 o 
   8   4   5        8.27        8.27      1.86 o 
 -11   5   5        3.76        2.15      2.16 o 
 -10   5   5      108.08      114.13      7.22 o 
  -9   5   5        4.63        6.41      2.33 o 
  -8   5   5       18.87       11.63      3.16 o 
  -7   5   5        0.37        0.67      1.04 o 
  -6   5   5       11.26       10.61      1.88 o 
  -5   5   5      120.62      115.91      3.34 o 
  -4   5   5       35.46       38.76      1.39 o 
  -3   5   5       81.38       74.71      1.73 o 
  -2   5   5       82.59       78.15      1.55 o 
  -1   5   5      256.47      255.50      4.16 o 
   0   5   5      158.95      177.70      3.09 o 
   1   5   5       12.65       11.18      0.70 o 
   2   5   5       54.96       58.61      2.23 o 
   3   5   5      174.53      173.02      4.70 o 
   4   5   5        2.39        4.90      0.97 o 
   5   5   5       99.18       86.07      3.83 o 
   6   5   5       61.54       64.14      3.38 o 
   7   5   5       82.59       81.90      7.91 o 
   8   5   5       61.79       54.42      3.73 o 
 -10   6   5        0.52        0.46      2.06 o 
  -9   6   5        3.61        5.85      2.22 o 
  -8   6   5       15.46       11.16      2.45 o 
  -7   6   5       16.74       13.48      2.04 o 
  -6   6   5        0.03        0.13      0.76 o 
  -5   6   5      164.84      157.35      5.01 o 
  -4   6   5       12.40       13.18      1.31 o 
  -3   6   5        8.25        8.04      0.81 o 
  -2   6   5      118.74      119.14      2.67 o 
  -1   6   5       26.93       16.43      0.99 o 
   0   6   5        0.55        0.80      0.65 o 
   1   6   5       81.26       76.94      2.46 o 
   2   6   5      191.59      192.12      4.92 o 
   3   6   5       59.14       58.06      2.26 o 
   4   6   5      252.49      235.87      6.01 o 
   5   6   5        1.90        2.02      1.11 o 
   6   6   5      211.85      208.84     15.02 o 
   7   6   5       13.24       12.31      1.62 o 
 -10   7   5        0.06        0.12      1.26 o 
  -9   7   5        0.35       -0.33      1.65 o 
  -8   7   5        0.37        0.04      0.74 o 
  -7   7   5       30.51       27.27      2.62 o 
  -6   7   5        1.68        1.40      0.91 o 
  -5   7   5      402.02      394.08     11.05 o 
  -4   7   5      467.57      456.78     11.57 o 
  -3   7   5       38.48       39.14      1.52 o 
  -2   7   5       60.08       60.03      3.07 o 
  -1   7   5      535.46      540.56     12.17 o 
   0   7   5       15.92       14.72      1.40 o 
   1   7   5        0.70        1.84      1.09 o 
   2   7   5      330.04      344.36      9.66 o 
   3   7   5        7.70        8.04      1.09 o 
   4   7   5        1.91        1.59      1.12 o 
   5   7   5        0.02        0.39      0.80 o 
   6   7   5        9.13        6.10      1.33 o 
   7   7   5        0.62        0.78      0.88 o 
 -10   8   5       53.95       56.31      3.88 o 
  -9   8   5        0.15        0.65      1.31 o 
  -8   8   5        0.57        0.24      1.55 o 
  -7   8   5      127.85      120.51      6.48 o 
  -6   8   5       47.15       38.14      2.02 o 
  -5   8   5        5.54        6.90      1.20 o 
  -4   8   5      118.26      116.93      3.41 o 
  -3   8   5        0.71        1.75      0.89 o 
  -2   8   5      446.49      416.63      9.81 o 
  -1   8   5       24.48       25.90      1.98 o 
   0   8   5      254.68      255.82      6.52 o 
   1   8   5        3.82        6.03      1.37 o 
   2   8   5       13.09       16.64      1.65 o 
   3   8   5       78.62       78.75      2.88 o 
   4   8   5        0.90        0.70      1.12 o 
   5   8   5        1.90        2.26      1.23 o 
   6   8   5       18.57       23.61      2.14 o 
   7   8   5        4.34        4.92      1.50 o 
  -9   9   5        0.81        0.53      0.66 o 
  -8   9   5        2.57        2.70      1.22 o 
  -7   9   5       19.75       21.09      2.52 o 
  -6   9   5       42.16       44.79      2.75 o 
  -5   9   5       71.40       73.42      3.21 o 
  -4   9   5       72.42       62.19      2.74 o 
  -3   9   5     1344.96     1332.34     33.75 o 
  -2   9   5      875.89      853.59     21.66 o 
  -1   9   5      260.93      259.35      6.71 o 
   0   9   5      260.78      263.79      6.73 o 
   1   9   5       89.88       81.96      3.18 o 
   2   9   5       87.59       84.52      3.29 o 
   3   9   5       22.67       25.91      1.70 o 
   4   9   5        4.87        4.26      1.47 o 
   5   9   5       40.41       47.12      3.14 o 
   6   9   5       10.65       15.44      1.42 o 
  -9  10   5        4.08        3.52      1.66 o 
  -8  10   5        8.02       12.10      2.11 o 
  -7  10   5       10.08        7.68      1.45 o 
  -6  10   5       96.70       85.33      5.40 o 
  -5  10   5       39.81       37.88      2.82 o 
  -4  10   5      213.03      202.86      7.40 o 
  -3  10   5      393.33      370.81      9.67 o 
  -2  10   5      157.78      158.01      7.60 o 
  -1  10   5      711.54      729.11     17.17 o 
   0  10   5        0.59        1.22      1.00 o 
   1  10   5       21.46       22.05      1.88 o 
   2  10   5       34.33       29.61      1.95 o 
   3  10   5        1.12        2.20      0.93 o 
   4  10   5       69.05       72.84      3.04 o 
   5  10   5        1.80        2.56      0.92 o 
   6  10   5       80.32       86.17      6.69 o 
  -8  11   5        3.48        2.63      1.36 o 
  -7  11   5       12.12       12.61      1.30 o 
  -6  11   5       50.52       54.17      5.56 o 
  -5  11   5       16.89       16.70      1.84 o 
  -4  11   5       18.02       15.83      1.83 o 
  -3  11   5       20.85       20.96      1.86 o 
  -2  11   5       18.91       18.12      1.80 o 
  -1  11   5       32.94       34.33      1.84 o 
   0  11   5        5.59        5.35      1.48 o 
   1  11   5       45.35       44.69      2.58 o 
   2  11   5       90.01       95.32      3.82 o 
   3  11   5      206.94      203.52     10.13 o 
   4  11   5        7.20        8.57      1.12 o 
   5  11   5        3.73        1.79      0.90 o 
  -7  12   5       13.86       10.00      1.95 o 
  -6  12   5       32.47       29.13      4.57 o 
  -5  12   5       24.06       23.87      3.12 o 
  -4  12   5       51.76       42.93      3.76 o 
  -3  12   5        0.73        1.27      0.82 o 
  -2  12   5        1.85        1.07      0.91 o 
  -1  12   5        0.85        0.58      0.93 o 
   0  12   5       33.85       33.92      2.50 o 
   1  12   5       22.65       22.16      1.73 o 
   2  12   5      104.30      112.68      4.40 o 
   3  12   5        3.63        1.47      0.92 o 
   4  12   5        6.80        4.46      1.30 o 
  -6  13   5      126.52      153.37      7.57 o 
  -5  13   5       10.97       12.84      2.65 o 
  -4  13   5        9.13       11.13      1.81 o 
  -3  13   5       21.89       18.39      2.91 o 
  -2  13   5       19.02       18.73      2.13 o 
  -1  13   5        0.33        0.23      1.07 o 
   0  13   5       14.51       14.51      1.52 o 
   1  13   5       14.00       16.17      1.87 o 
   2  13   5      169.13      197.33      6.32 o 
   3  13   5        2.69        2.67      1.37 o 
   4  13   5        7.69       13.91      1.77 o 
  -5  14   5       82.24       90.27     14.73 o 
  -4  14   5      107.32      114.34      9.10 o 
  -3  14   5      190.47      205.33     10.95 o 
  -2  14   5       85.22       89.43      7.83 o 
  -1  14   5        4.35        4.43      1.06 o 
   0  14   5        4.27        3.30      1.05 o 
   1  14   5       24.84       28.67      1.91 o 
   2  14   5        4.58        1.25      1.16 o 
  -4  15   5       18.82       25.68      2.86 o 
  -3  15   5       42.82       57.84      7.00 o 
  -2  15   5        4.27        4.50      1.39 o 
  -1  15   5       65.35       79.41     10.86 o 
   0  15   5       34.13       41.78      7.87 o 
   1  15   5       35.34       25.34      5.12 o 
 -10   0   6        3.21        1.53      1.24 o 
  -8   0   6       53.86       59.87      7.76 o 
  -6   0   6      344.78      314.74     11.91 o 
  -4   0   6     1730.16     1780.64     43.51 o 
  -2   0   6       79.07       88.73      2.47 o 
   0   0   6      450.51      455.48      9.83 o 
   2   0   6        0.15        0.34      0.71 o 
   4   0   6     1368.14     1356.75     50.49 o 
   6   0   6       40.50       39.43      5.08 o 
 -11   1   6        0.08       -0.17      0.58 o 
 -10   1   6       23.03       26.57      2.24 o 
  -9   1   6       29.49       25.14      2.62 o 
  -8   1   6       19.85       18.97      2.29 o 
  -7   1   6       90.25       79.37      4.10 o 
  -6   1   6        0.01        0.14      0.51 o 
  -5   1   6       69.49       76.14      2.87 o 
  -4   1   6      260.28      270.87      5.28 o 
  -3   1   6       80.27       91.89      1.78 o 
  -2   1   6       25.25       27.21      1.12 o 
  -1   1   6       76.03       78.02      1.60 o 
   0   1   6        0.10        0.31      0.33 o 
   1   1   6      111.61       97.26      1.90 o 
   2   1   6       11.49        9.25      0.95 o 
   3   1   6      503.51      498.53     12.44 o 
   4   1   6      505.89      526.77     13.52 o 
   5   1   6      604.14      631.94     16.34 o 
   6   1   6       14.37       14.72      1.53 o 
   7   1   6       50.69       53.01      3.55 o 
 -11   2   6        6.45        1.24      2.88 o 
 -10   2   6       18.05       13.60      2.01 o 
  -9   2   6        0.76        2.98      1.43 o 
  -8   2   6      314.13      314.40     12.50 o 
  -7   2   6        9.57        7.84      1.71 o 
  -6   2   6       42.56       36.90      2.25 o 
  -5   2   6      227.93      216.07      6.66 o 
  -4   2   6       94.47       94.69      2.72 o 
  -3   2   6       93.91      100.41      2.07 o 
  -2   2   6       36.32       37.86      1.14 o 
  -1   2   6      106.40      123.20      2.47 o 
   0   2   6      174.26      200.91      4.48 o 
   1   2   6       93.94       88.95      2.04 o 
   2   2   6       50.96       44.45      1.69 o 
   3   2   6     1153.02     1125.59     28.52 o 
   4   2   6      359.95      372.68     10.15 o 
   5   2   6       53.91       56.40      2.62 o 
   6   2   6       71.29       67.46      2.98 o 
   7   2   6       35.68       33.98      2.24 o 
 -11   3   6        8.15        8.13      2.30 o 
 -10   3   6      101.21       90.09      4.87 o 
  -9   3   6       37.83       34.19      3.10 o 
  -8   3   6        0.02       -0.31      1.25 o 
  -7   3   6        2.67        2.67      1.31 o 
  -6   3   6      159.97      148.27      5.07 o 
  -5   3   6        2.30        2.68      1.45 o 
  -4   3   6      199.05      212.31      5.20 o 
  -3   3   6        8.75        9.67      0.80 o 
  -2   3   6      337.44      383.93      6.70 o 
  -1   3   6       11.40       10.35      0.68 o 
   0   3   6       38.31       39.11      1.39 o 
   1   3   6       12.40        9.85      0.90 o 
   2   3   6       30.63       26.19      1.47 o 
   3   3   6       69.58       59.93      2.28 o 
   4   3   6      172.98      175.20      6.89 o 
   5   3   6       51.77       51.82      3.04 o 
   6   3   6       31.99       30.86      2.46 o 
   7   3   6        1.20        1.17      0.77 o 
 -10   4   6        6.11        7.84      3.14 o 
  -9   4   6       85.40       85.07      4.39 o 
  -8   4   6       63.93       64.23      3.93 o 
  -7   4   6       54.02       55.50      3.49 o 
  -6   4   6      171.74      161.84      6.32 o 
  -5   4   6        4.84        5.48      1.04 o 
  -4   4   6      147.08      142.42      4.41 o 
  -3   4   6       39.28       40.13      1.45 o 
  -2   4   6       47.57       53.18      1.67 o 
  -1   4   6        4.20        3.64      0.61 o 
   0   4   6      179.83      177.85      5.45 o 
   1   4   6        3.90        2.12      0.64 o 
   2   4   6      176.40      160.13      4.96 o 
   3   4   6      156.27      155.79      4.46 o 
   4   4   6       31.41       31.49      2.23 o 
   5   4   6        6.08        5.99      1.71 o 
   6   4   6        0.82        0.26      0.83 o 
   7   4   6        3.18        1.89      1.54 o 
 -10   5   6        0.47        0.71      1.28 o 
  -9   5   6        0.85        0.44      1.36 o 
  -8   5   6       22.75       18.68      1.98 o 
  -7   5   6       22.29       23.44      2.08 o 
  -6   5   6        0.55        0.87      1.17 o 
  -5   5   6       24.58       22.09      1.63 o 
  -4   5   6       18.57       18.20      1.77 o 
  -3   5   6        1.75        1.45      0.76 o 
  -2   5   6      132.69      133.27      4.31 o 
  -1   5   6       12.64       15.41      1.21 o 
   0   5   6       82.73       77.90      2.83 o 
   1   5   6       27.24       24.57      1.83 o 
   2   5   6      560.08      542.81     13.77 o 
   3   5   6       82.98       82.97      2.96 o 
   4   5   6        4.32        4.26      1.03 o 
   5   5   6       38.86       38.47      3.95 o 
   6   5   6        0.46       -0.06      0.99 o 
   7   5   6       20.02       22.15      2.61 o 
 -10   6   6        0.24        0.42      1.17 o 
  -9   6   6        7.13        5.84      3.33 o 
  -8   6   6       73.80       71.58      3.57 o 
  -7   6   6       34.63       41.72      3.04 o 
  -6   6   6       39.58       34.60      2.87 o 
  -5   6   6        0.73        1.69      0.91 o 
  -4   6   6       89.61       82.92      3.34 o 
  -3   6   6      326.26      307.86      9.70 o 
  -2   6   6       17.14       15.32      1.42 o 
  -1   6   6       71.62       69.83      2.43 o 
   0   6   6       36.43       39.53      1.91 o 
   1   6   6       35.35       37.67      2.05 o 
   2   6   6      114.65      100.83      3.75 o 
   3   6   6      179.25      161.06      4.86 o 
   4   6   6        0.02       -0.04      0.47 o 
   5   6   6        5.90        5.56      2.21 o 
   6   6   6       17.78       17.20      1.78 o 
   7   6   6        1.77        0.94      1.08 o 
 -10   7   6       25.16       29.05      4.17 o 
  -9   7   6        7.65        6.16      1.19 o 
  -8   7   6       29.52       25.27      3.05 o 
  -7   7   6       43.57       42.06      3.20 o 
  -6   7   6      263.24      260.90      7.74 o 
  -5   7   6      652.32      629.58     24.50 o 
  -4   7   6     1007.79      974.70     24.31 o 
  -3   7   6      388.40      373.46     10.65 o 
  -2   7   6     1014.58      981.65     22.50 o 
  -1   7   6       53.04       50.31      2.09 o 
   0   7   6       51.67       47.69      2.14 o 
   1   7   6       34.94       39.65      2.26 o 
   2   7   6       62.42       73.86      3.47 o 
   3   7   6       96.77       81.65      3.45 o 
   4   7   6       43.98       45.12      3.03 o 
   5   7   6       81.52       70.67      6.64 o 
   6   7   6       22.68       29.89      2.27 o 
  -9   8   6        9.80       12.42      1.90 o 
  -8   8   6        7.63        5.78      1.64 o 
  -7   8   6      177.35      165.11      6.07 o 
  -6   8   6        0.74        2.01      0.98 o 
  -5   8   6      271.77      262.75      7.73 o 
  -4   8   6       32.95       31.50      2.16 o 
  -3   8   6        0.42        0.51      0.96 o 
  -2   8   6      442.76      415.26     10.93 o 
  -1   8   6      358.16      362.62     10.48 o 
   0   8   6       35.27       38.54      2.31 o 
   1   8   6       26.15       20.33      1.82 o 
   2   8   6      122.62      120.10      4.48 o 
   3   8   6      140.13      126.72      4.42 o 
   4   8   6      132.32      118.32      5.83 o 
   5   8   6        0.19        2.56      1.59 o 
   6   8   6       82.66       80.46      5.74 o 
  -9   9   6       19.25       17.83      2.25 o 
  -8   9   6       20.32       18.92      2.41 o 
  -7   9   6        1.46        1.86      1.65 o 
  -6   9   6      535.28      517.41     21.65 o 
  -5   9   6       33.70       32.91      2.61 o 
  -4   9   6        2.04        2.00      1.24 o 
  -3   9   6       22.29       21.09      1.50 o 
  -2   9   6      120.17      113.11      3.84 o 
  -1   9   6      234.73      232.83      6.47 o 
   0   9   6       15.20       14.72      1.89 o 
   1   9   6       31.31       31.26      2.05 o 
   2   9   6       47.20       53.20      2.72 o 
   3   9   6      171.15      161.63      5.09 o 
   4   9   6        0.91        0.71      0.88 o 
   5   9   6       25.39       21.38      2.06 o 
  -8  10   6        1.31        0.28      0.85 o 
  -7  10   6        3.74        2.47      1.36 o 
  -6  10   6       43.77       43.31      3.43 o 
  -5  10   6       85.06       82.55      3.99 o 
  -4  10   6       11.67        9.94      1.52 o 
  -3  10   6       44.89       38.00      2.57 o 
  -2  10   6      211.93      202.24      8.35 o 
  -1  10   6        9.18        8.49      1.22 o 
   0  10   6        0.23       -0.03      0.45 o 
   1  10   6       54.87       65.79      3.17 o 
   2  10   6        0.06        0.95      0.94 o 
   3  10   6       35.32       28.95      1.77 o 
   4  10   6       27.77       24.87      1.89 o 
   5  10   6        4.32        3.22      1.49 o 
  -8  11   6        1.07        0.38      1.08 o 
  -7  11   6        5.23        3.36      0.77 o 
  -6  11   6        7.69        7.04      1.69 o 
  -5  11   6        3.93        5.32      1.51 o 
  -4  11   6       42.26       37.88      4.02 o 
  -3  11   6       14.58       13.40      1.49 o 
  -2  11   6        0.01       -0.18      0.96 o 
  -1  11   6        0.35        0.06      0.38 o 
   0  11   6        0.10        0.03      0.66 o 
   1  11   6        3.06        2.66      1.05 o 
   2  11   6       58.36       57.87      2.60 o 
   3  11   6        0.25       -0.16      0.81 o 
   4  11   6        0.05        0.04      0.57 o 
  -7  12   6        7.04        7.62      2.57 o 
  -6  12   6       76.39       88.45      8.64 o 
  -5  12   6       14.58       15.28      3.15 o 
  -4  12   6        1.16        0.41      0.59 o 
  -3  12   6       13.98       10.94      1.32 o 
  -2  12   6        3.06        2.06      0.98 o 
  -1  12   6        1.72        1.45      0.99 o 
   0  12   6       31.56       33.24      1.98 o 
   1  12   6       63.23       61.10      2.66 o 
   2  12   6        0.07        0.22      0.70 o 
   3  12   6        1.11        1.36      1.01 o 
  -6  13   6        1.73        3.32      1.43 o 
  -5  13   6       23.78       21.27      4.87 o 
  -4  13   6        3.71        4.60      1.25 o 
  -3  13   6       55.31       53.03     10.52 o 
  -2  13   6       11.14        7.85      0.98 o 
  -1  13   6       15.58       13.83      1.98 o 
   0  13   6        0.32        0.63      0.72 o 
   1  13   6        0.25        0.28      0.54 o 
   2  13   6        2.53        1.18      1.00 o 
  -4  14   6       41.60       56.90      3.52 o 
  -3  14   6        3.03        4.44      1.36 o 
  -2  14   6       48.85       47.99      6.34 o 
  -1  14   6        4.84        5.24      1.47 o 
   0  14   6        2.10        1.31      1.01 o 
   1  14   6       49.16       51.42      5.73 o 
 -11   0   7        4.79       14.82      2.16 o 
  -9   0   7      141.52      140.13     13.69 o 
  -7   0   7        6.72        6.36      2.03 o 
  -5   0   7      806.78      754.81     28.02 o 
  -3   0   7       20.85       22.21      1.94 o 
  -1   0   7      470.50      447.32     13.32 o 
   1   0   7     1372.13     1313.19     46.09 o 
   3   0   7      175.00      173.96     23.37 o 
   5   0   7        0.81        0.30      0.87 o 
 -10   1   7      106.20      100.44      7.16 o 
  -9   1   7      227.71      205.94     20.29 o 
  -8   1   7       79.41       76.20      5.74 o 
  -7   1   7        3.33        3.47      1.18 o 
  -6   1   7      355.20      335.39      9.87 o 
  -5   1   7      747.79      743.39     20.77 o 
  -4   1   7       70.94       69.86      2.86 o 
  -3   1   7       53.80       55.13      2.09 o 
  -2   1   7      148.81      161.32      4.24 o 
  -1   1   7      241.29      243.88      8.53 o 
   0   1   7      544.06      502.14     11.38 o 
   1   1   7        0.89        2.32      0.83 o 
   2   1   7     2125.24     1819.62    163.38 o 
   3   1   7      830.43      825.92     63.51 o 
   4   1   7       82.87       76.91      5.79 o 
   5   1   7      362.09      370.39     19.69 o 
   6   1   7        0.01        0.37      0.79 o 
 -10   2   7        1.55        0.70      0.94 o 
  -9   2   7        7.54        7.49      1.66 o 
  -8   2   7        1.60        2.49      1.29 o 
  -7   2   7        0.21        0.39      1.06 o 
  -6   2   7       38.31       34.80      2.40 o 
  -5   2   7       16.19       15.12      1.72 o 
  -4   2   7       23.42       21.43      1.70 o 
  -3   2   7       19.22       17.68      1.35 o 
  -2   2   7        5.87        7.64      1.16 o 
  -1   2   7       40.86       46.24      2.23 o 
   0   2   7        3.64        3.58      1.29 o 
   1   2   7        1.34        1.13      0.77 o 
   2   2   7      390.09      350.51     21.95 o 
   3   2   7      126.69      120.94     11.39 o 
   4   2   7        7.92        7.60      1.49 o 
   5   2   7        6.72        7.70      1.18 o 
   6   2   7        8.74        7.85      1.00 o 
 -10   3   7       45.29       51.97      3.72 o 
  -9   3   7        7.72        3.99      1.57 o 
  -8   3   7        0.06        0.78      1.05 o 
  -7   3   7        7.95        6.12      1.55 o 
  -6   3   7       11.34        9.94      1.75 o 
  -5   3   7      306.72      305.99      9.61 o 
  -4   3   7       47.38       47.63      2.11 o 
  -3   3   7        7.70        7.42      1.06 o 
  -2   3   7      184.83      187.83      4.88 o 
  -1   3   7        1.76        1.34      0.95 o 
   0   3   7       14.06       14.81      1.45 o 
   1   3   7       36.23       40.19      2.78 o 
   2   3   7        0.55        0.37      0.61 o 
   3   3   7      118.57      110.40      7.80 o 
   4   3   7       17.09       15.43      1.63 o 
   5   3   7       35.67       35.65      3.37 o 
   6   3   7        7.38        6.16      1.32 o 
 -10   4   7        0.96        1.15      0.95 o 
  -9   4   7       47.14       51.00      3.97 o 
  -8   4   7        8.89        7.96      1.54 o 
  -7   4   7       65.48       73.34      3.66 o 
  -6   4   7      126.32      121.31      5.48 o 
  -5   4   7      146.14      147.02      4.75 o 
  -4   4   7      398.25      425.72     11.42 o 
  -3   4   7        1.59        2.32      1.03 o 
  -2   4   7        0.39        0.33      0.71 o 
  -1   4   7        5.03        5.14      1.21 o 
   0   4   7       11.27        9.82      1.28 o 
   1   4   7       25.80       24.93      1.72 o 
   2   4   7        2.34        2.73      1.09 o 
   3   4   7       95.05       94.90      5.47 o 
   4   4   7       24.04       25.58      2.24 o 
   5   4   7        8.53        8.58      1.58 o 
   6   4   7        0.09        0.19      0.75 o 
 -10   5   7       26.70       35.83      5.02 o 
  -9   5   7        1.95        1.51      1.23 o 
  -8   5   7      308.09      344.45     11.66 o 
  -7   5   7       75.38       80.68      4.44 o 
  -6   5   7        0.01        0.70      0.92 o 
  -5   5   7       12.52       12.37      1.54 o 
  -4   5   7      249.14      255.78      7.32 o 
  -3   5   7      121.30      125.26      5.38 o 
  -2   5   7        4.52        4.84      1.50 o 
  -1   5   7        3.93        6.40      1.49 o 
   0   5   7        0.01        0.39      1.01 o 
   1   5   7        3.96        5.36      1.33 o 
   2   5   7      324.44      332.10      9.85 o 
   3   5   7       77.69       68.11      6.33 o 
   4   5   7       14.76       13.52      2.07 o 
   5   5   7        5.60        5.97      1.53 o 
   6   5   7       28.50       32.07      3.85 o 
 -10   6   7        0.82        0.74      1.15 o 
  -9   6   7       42.95       30.17      5.72 o 
  -8   6   7      219.94      227.33      9.28 o 
  -7   6   7      511.20      539.90     17.49 o 
  -6   6   7      237.72      246.48      9.18 o 
  -5   6   7      155.77      162.48      4.88 o 
  -4   6   7      118.32      116.84      5.24 o 
  -3   6   7       68.10       72.00      3.27 o 
  -2   6   7      183.66      183.11      5.65 o 
  -1   6   7      192.65      189.15      5.57 o 
   0   6   7        7.43        5.19      1.15 o 
   1   6   7       55.71       52.36      2.65 o 
   2   6   7      131.45      125.65      4.66 o 
   3   6   7      181.85      177.46      9.30 o 
   4   6   7        3.68        1.81      0.95 o 
   5   6   7        0.65        0.52      0.90 o 
   6   6   7        0.03        1.39      1.17 o 
  -9   7   7      149.97      141.22     20.13 o 
  -8   7   7        5.91        9.26      1.55 o 
  -7   7   7        3.81        5.52      1.58 o 
  -6   7   7        8.24        8.67      1.60 o 
  -5   7   7      173.06      181.38      7.66 o 
  -4   7   7        9.41       11.46      1.59 o 
  -3   7   7      536.22      535.32     15.16 o 
  -2   7   7       52.63       51.97      2.34 o 
  -1   7   7        6.33        6.10      1.37 o 
   0   7   7       50.92       41.58      2.32 o 
   1   7   7       19.32       21.15      1.82 o 
   2   7   7      111.22       92.93      4.48 o 
   3   7   7       13.16       11.91      1.57 o 
   4   7   7        0.36        1.04      0.77 o 
   5   7   7        9.12       13.76      2.10 o 
  -9   8   7       11.13        9.55      1.89 o 
  -8   8   7       29.69       31.95      2.65 o 
  -7   8   7        0.01        0.33      0.86 o 
  -6   8   7        2.51        2.73      0.98 o 
  -5   8   7       13.99       13.35      1.53 o 
  -4   8   7       14.87       14.28      1.81 o 
  -3   8   7        5.28        6.37      1.70 o 
  -2   8   7      102.77      102.12      4.13 o 
  -1   8   7        0.98        1.21      1.18 o 
   0   8   7        1.12        1.45      1.34 o 
   1   8   7      550.88      501.47     25.89 o 
   2   8   7       11.51        9.66      1.67 o 
   3   8   7      120.76      104.64      5.93 o 
   4   8   7        0.18        0.14      0.43 o 
   5   8   7        8.10       10.46      2.41 o 
  -8   9   7       23.32       27.35      3.32 o 
  -7   9   7       47.30       46.72      4.04 o 
  -6   9   7       35.78       35.18      2.36 o 
  -5   9   7        1.83        1.31      1.08 o 
  -4   9   7       62.27       64.63      2.97 o 
  -3   9   7       90.41       94.78      4.11 o 
  -2   9   7        1.95        3.38      1.29 o 
  -1   9   7       35.32       33.71      2.23 o 
   0   9   7        0.49        1.49      0.93 o 
   1   9   7       17.67       16.44      1.94 o 
   2   9   7       34.36       29.56      2.06 o 
   3   9   7        2.89        2.53      1.05 o 
   4   9   7        0.39        0.72      0.68 o 
  -8  10   7        3.28        4.00      1.85 o 
  -7  10   7        2.66        1.43      0.89 o 
  -6  10   7       36.33       34.10      2.50 o 
  -5  10   7       37.03       32.85      2.33 o 
  -4  10   7       35.84       37.72      2.33 o 
  -3  10   7       12.19       13.88      1.67 o 
  -2  10   7      150.93      150.21      5.28 o 
  -1  10   7        6.62        4.74      1.08 o 
   0  10   7       25.14       23.16      1.78 o 
   1  10   7        1.56        1.97      0.93 o 
   2  10   7       34.87       25.96      1.76 o 
   3  10   7       10.44        9.61      1.10 o 
   4  10   7        1.64       -0.04      0.46 o 
  -7  11   7       39.64       42.60      4.00 o 
  -6  11   7       14.89       17.70      2.24 o 
  -5  11   7        3.44        2.35      1.10 o 
  -4  11   7        4.98        4.27      1.27 o 
  -3  11   7       34.58       27.60      2.47 o 
  -2  11   7       53.74       58.95      3.06 o 
  -1  11   7       15.77       11.33      1.61 o 
   0  11   7        9.64        9.86      1.34 o 
   1  11   7        3.08        2.49      1.17 o 
   2  11   7       44.89       41.24      2.01 o 
   3  11   7       20.92       20.72      1.66 o 
  -6  12   7        1.90        2.94      0.97 o 
  -5  12   7       12.41       11.97      2.48 o 
  -4  12   7        0.03        0.16      0.54 o 
  -3  12   7       10.71        9.30      1.40 o 
  -2  12   7        2.61        0.58      0.81 o 
  -1  12   7       61.03       61.26      3.78 o 
   0  12   7        5.50        2.94      1.08 o 
   1  12   7        0.00       -0.05      0.48 o 
   2  12   7        7.63        8.15      1.24 o 
  -5  13   7        5.56       10.86      2.00 o 
  -4  13   7       12.09       13.85      4.17 o 
  -3  13   7        4.59        3.81      1.13 o 
  -2  13   7       13.96       15.92      2.94 o 
  -1  13   7       40.32       42.04      6.66 o 
   0  13   7        0.03        0.16      0.49 o 
   1  13   7        0.00        0.18      0.58 o 
 -10   0   8        4.34        3.16      3.78 o 
  -8   0   8       59.57       64.88      7.06 o 
  -6   0   8      220.41      215.17     10.98 o 
  -4   0   8        5.37        5.71      3.43 o 
  -2   0   8      177.88      183.48      7.77 o 
   0   0   8        0.09        0.16      0.68 o 
   2   0   8        9.08        8.71      2.27 o 
   4   0   8       31.28       30.48      4.66 o 
 -10   1   8        5.54        5.77      2.15 o 
  -9   1   8        0.87        0.54      1.73 o 
  -8   1   8        0.25        0.43      1.00 o 
  -7   1   8       62.99       58.91      6.50 o 
  -6   1   8       52.22       44.37      3.25 o 
  -5   1   8      254.04      244.61      7.91 o 
  -4   1   8       81.05       80.18      3.04 o 
  -3   1   8       35.61       35.60      1.77 o 
  -2   1   8       44.92       47.09      2.01 o 
  -1   1   8      181.73      165.68      4.75 o 
   0   1   8       11.66        8.17      1.70 o 
   1   1   8       47.03       44.50      2.97 o 
   2   1   8       45.38       50.97      4.59 o 
   3   1   8        6.08        7.15      1.97 o 
   4   1   8       89.48       98.70      5.07 o 
   5   1   8        5.36        4.04      0.87 o 
 -10   2   8       10.86       15.14      2.79 o 
  -9   2   8        0.12        0.22      0.78 o 
  -8   2   8       22.66       20.66      3.82 o 
  -7   2   8       85.96       65.92      7.85 o 
  -6   2   8      146.39      147.83      5.67 o 
  -5   2   8       52.82       54.90      3.27 o 
  -4   2   8        2.01        1.78      0.96 o 
  -3   2   8       13.14       10.45      1.10 o 
  -2   2   8      145.90      159.93      7.74 o 
  -1   2   8      519.92      491.85     12.64 o 
   0   2   8      381.33      387.03     10.16 o 
   1   2   8      411.13      395.56     13.18 o 
   2   2   8       11.95       13.15      2.05 o 
   3   2   8       22.45       23.10      2.66 o 
   4   2   8      255.26      302.39     11.29 o 
   5   2   8        4.96        5.01      0.95 o 
 -10   3   8        0.45        0.38      1.02 o 
  -9   3   8      345.60      343.03     49.58 o 
  -8   3   8        7.76        5.91      1.45 o 
  -7   3   8       98.57      104.79      4.80 o 
  -6   3   8      305.50      309.68     12.79 o 
  -5   3   8       34.31       31.35      2.65 o 
  -4   3   8      200.33      212.24      6.28 o 
  -3   3   8      262.49      276.87      7.56 o 
  -2   3   8       46.50       51.54      2.78 o 
  -1   3   8      425.83      442.38     12.23 o 
   0   3   8      389.20      387.92     10.54 o 
   1   3   8      136.90      133.19      5.08 o 
   2   3   8      160.08      158.45     19.09 o 
   3   3   8       10.45       12.33      2.01 o 
   4   3   8       43.18       43.07      6.35 o 
   5   3   8        2.73        2.17      0.79 o 
 -10   4   8      152.62      173.42     11.69 o 
  -9   4   8       33.23       37.77      4.58 o 
  -8   4   8       38.79       41.18      3.56 o 
  -7   4   8        1.36        1.76      1.26 o 
  -6   4   8      237.88      238.99      8.06 o 
  -5   4   8      188.21      193.45      6.93 o 
  -4   4   8       28.29       31.75      2.08 o 
  -3   4   8      200.02      207.66      7.94 o 
  -2   4   8       25.10       27.51      1.93 o 
  -1   4   8        4.03        6.73      1.20 o 
   0   4   8       88.32       82.45      3.35 o 
   1   4   8       31.18       34.03      2.26 o 
   2   4   8      107.42      100.80      7.79 o 
   3   4   8      129.43      148.35      7.81 o 
   4   4   8        4.73        3.48      1.23 o 
   5   4   8        3.56        3.49      1.50 o 
  -9   5   8       12.91        7.19      2.80 o 
  -8   5   8       14.99       21.34      2.09 o 
  -7   5   8        0.21        0.54      1.06 o 
  -6   5   8        0.38        0.39      0.96 o 
  -5   5   8      353.51      365.88     10.35 o 
  -4   5   8       30.26       28.83      2.56 o 
  -3   5   8        5.86        8.46      1.66 o 
  -2   5   8        0.97        0.60      0.98 o 
  -1   5   8        0.68        2.94      1.09 o 
   0   5   8      138.45      127.46      4.85 o 
   1   5   8      251.07      236.86      7.28 o 
   2   5   8       45.60       43.16      3.19 o 
   3   5   8       95.48      118.15      6.21 o 
   4   5   8       84.19       98.89      5.65 o 
   5   5   8        4.17        2.41      0.95 o 
  -9   6   8        5.78        6.85      1.80 o 
  -8   6   8       36.86       38.55      2.42 o 
  -7   6   8        0.14        0.06      0.63 o 
  -6   6   8        0.63        0.78      1.05 o 
  -5   6   8        0.00        0.08      0.65 o 
  -4   6   8      250.29      275.51      8.77 o 
  -3   6   8      246.70      269.93      8.40 o 
  -2   6   8      189.43      181.11      5.97 o 
  -1   6   8      127.63      112.09      4.62 o 
   0   6   8       54.73       44.91      2.90 o 
   1   6   8       75.51       66.41      3.20 o 
   2   6   8        8.29        4.97      0.99 o 
   3   6   8        2.52        0.94      0.72 o 
   4   6   8       15.27       16.64      2.91 o 
  -9   7   8        4.18        1.92      1.54 o 
  -8   7   8        0.03        0.25      0.92 o 
  -7   7   8        2.77        3.27      1.35 o 
  -6   7   8       98.42       93.95      4.07 o 
  -5   7   8       50.75       57.62      3.03 o 
  -4   7   8       40.11       50.06      3.08 o 
  -3   7   8        0.17        1.02      0.99 o 
  -2   7   8       52.60       51.51      2.90 o 
  -1   7   8        0.90        0.22      0.77 o 
   0   7   8        6.95        6.29      1.61 o 
   1   7   8       14.35       13.76      2.02 o 
   2   7   8       22.63       20.09      2.40 o 
   3   7   8       15.78       12.40      1.61 o 
   4   7   8       32.20       37.86      3.78 o 
  -8   8   8        1.76        1.05      1.08 o 
  -7   8   8        9.09        9.20      1.42 o 
  -6   8   8        2.48        3.57      1.47 o 
  -5   8   8       27.71       28.36      2.32 o 
  -4   8   8        3.21        2.34      1.20 o 
  -3   8   8       79.09       90.71      3.84 o 
  -2   8   8       29.08       26.90      2.42 o 
  -1   8   8       14.21       12.61      1.52 o 
   0   8   8        0.55        0.18      0.99 o 
   1   8   8       24.62       27.30      2.15 o 
   2   8   8      206.10      208.72      6.51 o 
   3   8   8       34.16       31.08      3.76 o 
   4   8   8        3.93        4.66      1.53 o 
  -8   9   8        2.14        0.81      1.76 o 
  -7   9   8       19.13       19.27      3.63 o 
  -6   9   8       44.67       47.22      2.98 o 
  -5   9   8       15.59       16.33      1.91 o 
  -4   9   8       38.90       39.07      2.63 o 
  -3   9   8       22.74       28.67      4.54 o 
  -2   9   8      310.13      312.40      9.96 o 
  -1   9   8      154.07      165.48      6.00 o 
   0   9   8        0.04        0.21      1.11 o 
   1   9   8       16.25       14.49      1.98 o 
   2   9   8       19.87       20.84      1.73 o 
   3   9   8       47.13       48.43      5.83 o 
  -7  10   8        8.48        9.23      1.85 o 
  -6  10   8       31.57       30.36      2.59 o 
  -5  10   8        3.53        3.99      0.87 o 
  -4  10   8        1.69        1.37      0.94 o 
  -3  10   8        2.46        2.97      1.14 o 
  -2  10   8        6.34        5.82      1.27 o 
  -1  10   8        1.09        1.64      1.12 o 
   0  10   8        0.35        0.15      0.69 o 
   1  10   8       38.00       41.29      2.29 o 
   2  10   8        6.17        2.35      0.89 o 
  -6  11   8       11.70       18.48      3.60 o 
  -5  11   8       34.36       40.90      4.62 o 
  -4  11   8        6.90        8.62      1.23 o 
  -3  11   8       36.32       33.07      2.13 o 
  -2  11   8       21.50       14.47      1.68 o 
  -1  11   8       10.12        7.59      1.55 o 
   0  11   8       52.42       52.33      2.65 o 
   1  11   8        0.14        0.30      0.58 o 
  -4  12   8        4.69        5.62      1.90 o 
  -3  12   8        0.49        0.46      0.61 o 
  -2  12   8       24.71       23.05      2.42 o 
  -1  12   8       14.16       12.87      1.60 o 
   0  12   8        1.99        2.49      1.01 o 
  -9   0   9        3.66        5.53      2.70 o 
  -7   0   9       33.18       26.95      4.70 o 
  -5   0   9       39.25       44.91      4.84 o 
  -3   0   9       25.88       27.77      2.62 o 
  -1   0   9      133.60      136.69      9.38 o 
   1   0   9        0.29        0.14      1.86 o 
   3   0   9      165.74      196.01     16.06 o 
  -9   1   9       33.47       46.88      4.23 o 
  -8   1   9        5.52        7.32      1.67 o 
  -7   1   9       34.49       35.82      3.37 o 
  -6   1   9       23.61       22.23      2.62 o 
  -5   1   9        4.39        5.63      1.73 o 
  -4   1   9       10.79       13.00      2.45 o 
  -3   1   9        0.96        0.07      0.57 o 
  -2   1   9       16.33       14.64      1.48 o 
  -1   1   9        2.14        1.67      0.88 o 
   0   1   9       10.79        9.67      1.38 o 
   1   1   9        0.20       -0.19      1.00 o 
   2   1   9       93.45       98.91     11.25 o 
   3   1   9        0.22        0.24      0.84 o 
   4   1   9        2.70        1.72      1.17 o 
  -9   2   9        9.90       14.82      3.77 o 
  -8   2   9        2.55        2.40      2.04 o 
  -7   2   9       11.51        9.21      1.38 o 
  -6   2   9      404.16      428.91     17.09 o 
  -5   2   9       81.50       76.98      6.74 o 
  -4   2   9      245.60      252.37     10.70 o 
  -3   2   9       14.60       11.52      1.35 o 
  -2   2   9       88.60       86.65      3.82 o 
  -1   2   9        3.94        3.50      1.26 o 
   0   2   9       39.61       35.15      2.69 o 
   1   2   9        6.12        4.71      1.27 o 
   2   2   9      108.45      122.02      5.91 o 
   3   2   9      219.30      256.37     20.70 o 
   4   2   9       65.11       78.69      8.80 o 
  -9   3   9       75.84      103.19      6.31 o 
  -8   3   9       48.54       44.98      7.03 o 
  -7   3   9       37.08       36.36      5.08 o 
  -6   3   9       33.01       31.95      2.40 o 
  -5   3   9       31.00       29.53      2.72 o 
  -4   3   9      327.34      341.27     11.23 o 
  -3   3   9       15.16       16.31      1.72 o 
  -2   3   9      126.26      113.75      4.17 o 
  -1   3   9      187.76      175.39      5.29 o 
   0   3   9        0.82        0.42      0.84 o 
   1   3   9        7.19        5.56      1.53 o 
   2   3   9        0.05        0.10      0.96 o 
   3   3   9        0.69        0.83      1.77 o 
   4   3   9        0.19        0.03      0.45 o 
  -9   4   9        3.64        3.26      1.74 o 
  -8   4   9        0.01        0.09      0.62 o 
  -7   4   9       13.47       10.93      1.50 o 
  -6   4   9       23.07       22.61      2.05 o 
  -5   4   9      433.56      455.57     14.90 o 
  -4   4   9       25.71       21.93      2.12 o 
  -3   4   9      636.05      675.68     19.75 o 
  -2   4   9        0.01        0.38      1.04 o 
  -1   4   9       90.05       89.04      3.60 o 
   0   4   9        2.00        2.88      1.34 o 
   1   4   9       19.91       18.58      1.81 o 
   2   4   9       60.46       67.74      5.02 o 
   3   4   9        0.52        0.60      1.37 o 
   4   4   9       14.41       16.10      2.44 o 
  -9   5   9       47.80       66.85      7.41 o 
  -8   5   9        2.02        0.76      0.86 o 
  -7   5   9        0.00        0.22      0.81 o 
  -6   5   9       20.01       19.65      1.92 o 
  -5   5   9        0.47        0.48      0.97 o 
  -4   5   9       31.11       29.04      2.52 o 
  -3   5   9        1.82       17.97      8.15 o 
  -2   5   9      433.65      425.29     13.78 o 
  -1   5   9       61.54       66.33      2.83 o 
   0   5   9        0.50        0.95      1.00 o 
   1   5   9       80.35       78.07      3.40 o 
   2   5   9       10.52        9.93      1.85 o 
   3   5   9        0.11        0.44      1.44 o 
  -8   6   9       12.79       14.51      1.65 o 
  -7   6   9       28.59       28.08      2.10 o 
  -6   6   9       19.06       19.69      1.85 o 
  -5   6   9       28.43       28.18      1.92 o 
  -4   6   9      255.28      282.13      8.75 o 
  -3   6   9        9.94       12.94      1.98 o 
  -2   6   9       59.26       58.08      3.92 o 
  -1   6   9        7.84        6.32      1.19 o 
   0   6   9        9.86       12.96      1.78 o 
   1   6   9       31.92       27.50      2.04 o 
   2   6   9       49.14       46.65      7.37 o 
   3   6   9       37.70       45.02      3.12 o 
  -8   7   9       49.92       51.80      5.57 o 
  -7   7   9       44.03       38.01      2.90 o 
  -6   7   9       35.03       28.68      4.71 o 
  -5   7   9        5.81        4.49      1.19 o 
  -4   7   9       13.92       14.09      1.87 o 
  -3   7   9        6.36        6.99      1.63 o 
  -2   7   9        1.30        0.92      1.26 o 
  -1   7   9        2.90        1.76      0.95 o 
   0   7   9       14.05       13.67      1.69 o 
   1   7   9       14.86       12.77      1.54 o 
   2   7   9       55.88       57.43      5.27 o 
  -7   8   9        0.02       -0.16      0.83 o 
  -6   8   9       35.24       34.95      2.75 o 
  -5   8   9      110.81      119.12      8.29 o 
  -4   8   9        4.00        3.94      1.41 o 
  -3   8   9       13.40       11.43      1.49 o 
  -2   8   9       43.51       40.59      2.72 o 
  -1   8   9       24.78       27.83      2.44 o 
   0   8   9        1.08        1.57      0.99 o 
   1   8   9        3.61        4.78      1.33 o 
   2   8   9        1.98        1.77      1.01 o 
  -6   9   9       39.27       50.28      3.50 o 
  -5   9   9       60.11       60.25      6.11 o 
  -4   9   9       14.12       15.04      1.58 o 
  -3   9   9        2.22        1.21      1.01 o 
  -2   9   9       86.20       85.20      5.83 o 
  -1   9   9        1.86        1.14      0.88 o 
   0   9   9       19.19       19.61      1.63 o 
   1   9   9        3.82        5.72      0.99 o 
  -5  10   9        0.93        0.63      0.85 o 
  -4  10   9       50.74       53.56      4.87 o 
  -3  10   9        5.57        3.14      1.06 o 
  -2  10   9        2.66        0.96      0.61 o 
  -1  10   9        0.80        0.54      1.01 o 
   0  10   9        2.68        1.24      1.22 o 
  -3  11   9      246.65      295.92     22.00 o 
  -2  11   9       14.02       10.15      1.49 o 
  -8   0  10       50.61       52.62     22.80 o 
  -6   0  10       22.85       25.12      3.86 o 
  -4   0  10       79.18       93.64      6.74 o 
  -2   0  10       22.68       17.00      2.57 o 
   0   0  10        0.09       -0.01      0.94 o 
   2   0  10        0.88        0.61      3.12 o 
  -8   1  10        2.50        1.02      0.78 o 
  -7   1  10        0.54        1.91      1.27 o 
  -6   1  10       62.37       72.28      3.74 o 
  -5   1  10       25.51       32.27      3.05 o 
  -4   1  10      163.40      184.29      7.84 o 
  -3   1  10        2.34        2.26      1.34 o 
  -2   1  10        3.85        4.05      1.15 o 
  -1   1  10       78.40       78.77      4.11 o 
   0   1  10       48.34       48.54      6.86 o 
   1   1  10        3.80        6.70      2.57 o 
   2   1  10        0.47        0.24      1.14 o 
  -8   2  10       35.10       40.21      8.38 o 
  -7   2  10       20.30       19.94      2.44 o 
  -6   2  10       30.72       32.69      2.53 o 
  -5   2  10       85.88       91.03      4.20 o 
  -4   2  10      106.83      105.60      5.18 o 
  -3   2  10      404.06      410.11     13.51 o 
  -2   2  10        1.83        1.59      1.05 o 
  -1   2  10        0.13       -0.11      0.72 o 
   0   2  10       15.71       13.10      2.27 o 
   1   2  10       10.90       10.35      3.20 o 
   2   2  10        8.17        8.69      2.29 o 
  -8   3  10       11.67       15.63      3.13 o 
  -7   3  10      137.47      138.84     20.75 o 
  -6   3  10        9.52        9.46      1.49 o 
  -5   3  10       19.91       21.37      1.87 o 
  -4   3  10       18.18       20.16      1.93 o 
  -3   3  10       38.00       39.65      2.23 o 
  -2   3  10        0.06        0.11      0.73 o 
  -1   3  10        1.70        1.08      0.78 o 
   0   3  10        8.96        6.42      1.44 o 
   1   3  10        2.30        1.31      0.81 o 
   2   3  10       11.17       16.18      3.00 o 
  -8   4  10       19.22       30.23      4.03 o 
  -7   4  10        5.77        8.63      1.61 o 
  -6   4  10      111.45      115.25     10.33 o 
  -5   4  10       37.97       37.60      2.57 o 
  -4   4  10        7.51        4.90      1.38 o 
  -3   4  10       48.25       49.24      2.59 o 
  -2   4  10       69.10       62.98      2.93 o 
  -1   4  10       10.20        7.68      1.17 o 
   0   4  10        5.96        5.15      1.18 o 
   1   4  10       12.45       21.08      3.37 o 
   2   4  10       35.93       47.96      3.27 o 
  -7   5  10       91.95       97.55      4.96 o 
  -6   5  10      315.77      295.27     36.63 o 
  -5   5  10      216.17      198.77     11.05 o 
  -4   5  10        0.67        0.99      0.90 o 
  -3   5  10       31.13       32.65      2.40 o 
  -2   5  10        6.13        3.91      0.99 o 
  -1   5  10        0.00        0.16      0.51 o 
   0   5  10       42.40       39.49      2.38 o 
   1   5  10       34.27       35.55      3.96 o 
   2   5  10      156.38      227.14      9.17 o 
  -7   6  10        6.14        5.21      1.63 o 
  -6   6  10        4.92        8.21      1.55 o 
  -5   6  10        0.01        0.25      0.68 o 
  -4   6  10       10.98       12.05      1.49 o 
  -3   6  10        0.14       -0.14      0.69 o 
  -2   6  10       45.67       41.72      3.02 o 
  -1   6  10        5.12        7.51      1.39 o 
   0   6  10       14.41       13.39      1.34 o 
   1   6  10        1.94        0.77      0.80 o 
  -6   7  10       19.44       21.48      3.61 o 
  -5   7  10       57.98       53.22      4.66 o 
  -4   7  10       24.52       24.07      1.81 o 
  -3   7  10        1.29        0.39      0.68 o 
  -2   7  10        0.00        0.18      0.74 o 
  -1   7  10        4.62        7.86      1.41 o 
   0   7  10       13.20       11.70      1.31 o 
  -5   8  10        0.49        0.56      0.79 o 
  -4   8  10       23.08       27.19      1.90 o 
  -3   8  10        2.61        1.19      0.93 o 
  -2   8  10        1.24        1.51      1.18 o 
  -1   8  10       15.14       20.88      2.21 o 
  -3   9  10       16.40       28.97      2.65 o 
  -2   9  10        3.55        3.20      1.45 o 
  -7   0  11       97.70      133.08     27.60 o 
  -5   0  11        3.72        7.99      2.54 o 
  -3   0  11       12.63       12.29      2.56 o 
  -1   0  11        0.05        0.08      1.04 o 
  -7   1  11       34.28       40.87      5.22 o 
  -6   1  11       21.87       26.71      1.90 o 
  -5   1  11       98.51      112.20      5.65 o 
  -4   1  11        0.20        0.14      0.69 o 
  -3   1  11       92.68       80.59      9.43 o 
  -2   1  11        7.11        6.11      1.87 o 
  -1   1  11        2.19        1.54      0.95 o 
   0   1  11       26.31       40.38      3.21 o 
  -7   2  11        1.52        1.26      1.34 o 
  -6   2  11        0.56        1.28      0.83 o 
  -5   2  11        3.15        3.64      1.57 o 
  -4   2  11        1.46        1.22      1.11 o 
  -3   2  11       84.23       85.42      4.16 o 
  -2   2  11        7.44        3.55      1.07 o 
  -1   2  11       13.34       11.87      2.60 o 
   0   2  11        0.06        0.35      1.28 o 
  -6   3  11        0.01        0.23      1.07 o 
  -5   3  11       89.97      110.73      7.12 o 
  -4   3  11        1.41        1.12      0.81 o 
  -3   3  11        2.54        4.69      1.11 o 
  -2   3  11        6.65        5.21      0.81 o 
  -1   3  11       11.45       16.19      2.39 o 
   0   3  11        3.25        8.95      2.17 o 
  -6   4  11        3.83        1.29      1.30 o 
  -5   4  11       17.15       14.87      1.77 o 
  -4   4  11       15.70       12.36      1.74 o 
  -3   4  11        0.58        0.16      0.49 o 
  -2   4  11       18.29       10.40      1.69 o 
  -1   4  11       41.75       41.55      2.59 o 
  -5   5  11        0.55       -0.05      0.98 o 
  -4   5  11       79.69       72.20      7.63 o 
  -3   5  11        0.03        0.19      0.61 o 
  -2   5  11        9.55       11.06      1.93 o 
  -1   5  11       84.84      106.73     16.43 o 
  -4   6  11        4.03        2.74      1.24 o 
  -3   6  11       12.09       13.16      1.96 o 
                                                 
